# Supplementary material for: The origin of mechanical harmonic distortion within the organ of Corti in living gerbil cochleae
Source: Commun Biol. 2021 Aug 25;4:1008. doi: 10.1038/s42003-021-02540-0 (PMC8387486; doi:10.1038/s42003-021-02540-0)
Supplement: Supplementary file 2 — Supplementary Data 1 [file 42003_2021_2540_MOESM2_ESM.xlsx]

## Sheet: Sheet1
Fig. 1d		Fig. 1e			Fig. 1f		Fig. 1g			Fig. 1h		Fig. 1i				Fig. 1j
Frequency (kHz)	displacement (nm)	Time(ms)	ac displacement (nm)	dc displacement (nm)	frequency (kHz)	Magnitude (nm)	Time(ms)	ac displacement (nm)	dc displacement (nm)	frequency (kHz)	Magnitude (nm)	Sound levels (dB SPL)	f0 (nm)	dc (nm)	2f0 (nm)	dc (nm)	2f0 (nm)
0	0.0010494	0.5	-0.058049	-0.106095	0	19.4633	0.5	0.323556	0.477023	0	0.626581	10	1.76112	0.3	0.00727743	0.3	0.00727743
0.05	0.000657404	0.505	-0.41804	-0.105975	0.09718	9.95146	0.505	0.447988	0.482545	0.09718	0.469072	20	4.43126	2.5	0.0179893	2.5	0.0179893
0.1	7.62044e-05	0.51	-0.567981	-0.10804	0.19436	0.0871143	0.51	0.358858	0.487265	0.19436	0.220069	30	8.28351	6.35	0.0755052	6.35	0.0755052
0.15	5.82381e-05	0.515	-1.17204	-0.113168	0.29154	0.158537	0.515	0.649545	0.491458	0.29154	0.0778692	40	10.2987	12.18	0.195358	12.18	0.195358
0.2	6.60959e-06	0.52	-0.94794	-0.120969	0.38872	0.03989	0.52	0.474794	0.495451	0.38872	0.0892106	50	11.0876	19.5	0.296138	19.5	0.296138
0.25	9.32025e-06	0.525	-0.676361	-0.130143	0.4859	0.138156	0.525	0.599051	0.49931	0.4859	0.0942774	60	10.2546	24.34	0.397256	24.34	0.397256
0.3	2.25096e-06	0.53	-0.338746	-0.13916	0.58308	0.16341	0.53	0.583767	0.503086	0.58308	0.0287136	70	6.64773	29.18	0.466566	29.18	0.466566
0.35	5.70589e-06	0.535	0.174199	-0.14608	0.68026	0.0620148	0.535	0.658312	0.50693	0.68026	0.00952516	80	5.08953	28.06	0.436526	28.06	0.436526
0.4	6.29324e-06	0.54	0.842177	-0.148717	0.77744	0.100393	0.54	0.751128	0.511037	0.77744	0.00855846
0.45	2.26144e-06	0.545	1.46745	-0.145777	0.87462	0.0606895	0.545	0.772111	0.515634	0.87462	0.0261381
0.5	4.49968e-07	0.55	1.29524	-0.137512	0.9718	0.0446063	0.55	0.869587	0.520881	0.9718	0.0150222
0.55	1.22021e-06	0.555	1.25954	-0.125471	1.06898	0.0160133	0.555	0.842931	0.526883	1.06898	0.0224807
0.6	1.08739e-06	0.56	0.376245	-0.113036	1.16616	0.0202557	0.56	0.667536	0.533428	1.16616	0.0436605
0.65	3.05432e-06	0.565	-1.01229	-0.105037	1.26334	0.027595	0.565	0.323687	0.539765	1.26334	0.0424164
0.7	3.17365e-06	0.57	-2.38068	-0.105759	1.36052	0.00600648	0.57	0.284996	0.545034	1.36052	0.0327409
0.75	5.18057e-06	0.575	-3.1585	-0.11747	1.4577	0.0145409	0.575	0.138287	0.548771	1.4577	0.013369
0.8	9.65624e-06	0.58	-3.42178	-0.139349	1.55488	0.0325805	0.58	0.246813	0.55088	1.55488	0.0180518
0.85	7.71294e-06	0.585	-2.28586	-0.167218	1.65206	0.0213586	0.585	0.519333	0.551815	1.65206	0.0103318
0.9	1.19238e-06	0.59	-0.873875	-0.194828	1.74924	0.0116086	0.59	0.938031	0.552687	1.74924	0.0138519
0.95	2.69724e-06	0.595	1.13116	-0.214575	1.84642	0.0227047	0.595	1.21828	0.554809	1.84642	0.0163673		50
1	2.94162e-06	0.6	3.67	-0.219092	1.9436	0.0184867	0.6	1.47515	0.559237	1.9436	0.0166806
1.05	5.71002e-07	0.605	5.01509	-0.205066	2.04078	0.0135259	0.605	1.52186	0.56655	2.04078	0.00590496
1.1	2.48871e-06	0.61	4.64599	-0.175192	2.13796	0.00190071	0.61	0.913695	0.576233	2.13796	0.0145016
1.15	1.33006e-06	0.615	2.91096	-0.137843	2.23514	0.0124858	0.615	0.252517	0.586317	2.23514	0.0129675
1.2	1.92742e-06	0.62	-0.568374	-0.106049	2.33232	0.0137508	0.62	-0.435674	0.594257	2.33232	0.00683225
1.25	2.79049e-06	0.625	-4.84348	-0.0939208	2.4295	0.00442555	0.625	-1.14335	0.597612	2.4295	0.0190661
1.3	3.28872e-06	0.63	-8.12449	-0.110908	2.52668	0.0127455	0.63	-1.17917	0.594738	2.52668	0.00635532
1.35	4.94788e-06	0.635	-9.01224	-0.15735	2.62386	0.00688132	0.635	-0.845972	0.585753	2.62386	0.00976157
1.4	3.46055e-06	0.64	-7.00185	-0.223171	2.72104	0.00713345	0.64	0.295184	0.572886	2.72104	0.0128745
1.45	2.73589e-06	0.645	-2.3074	-0.290668	2.81822	0.0229731	0.645	1.4981	0.560121	2.81822	0.0038022
1.5	7.58249e-06	0.65	3.02554	-0.340562	2.9154	0.0144508	0.65	2.2371	0.551548	2.9154	0.00520775
1.55	9.94176e-06	0.655	7.65335	-0.358217	3.01258	0.00776382	0.655	2.6765	0.54979	3.01258	0.0115149
1.6	1.05703e-05	0.66	9.94033	-0.33873	3.10976	0.0163379	0.66	2.06604	0.555226	3.10976	0.0202581
1.65	8.14766e-06	0.665	8.7612	-0.289354	3.20694	0.0210633	0.665	0.513308	0.565019	3.20694	0.00869602
1.7	1.03443e-05	0.67	4.57469	-0.227691	3.30412	0.0174323	0.67	-1.27153	0.573565	3.30412	0.00572502
1.75	9.57332e-06	0.675	-1.61713	-0.176508	3.4013	0.00821586	0.675	-2.37296	0.575057	3.4013	0.0173743
1.8	1.05897e-05	0.68	-7.79539	-0.155619	3.49848	0.00704919	0.68	-2.75086	0.565966	3.49848	0.014543
1.85	1.91478e-05	0.685	-10.9587	-0.173539	3.59566	0.0118671	0.685	-2.02648	0.546156	3.59566	0.00919975
1.9	7.30503e-06	0.69	-10.1114	-0.223743	3.69284	0.0123736	0.69	-0.0951088	0.519449	3.69284	0.00506551
1.95	4.78058e-06	0.695	-5.29978	-0.287338	3.79002	0.00290392	0.695	2.06546	0.492907	3.79002	0.0140468
2	1.9788e-06	0.7	1.12361	-0.339904	3.8872	0.00683241	0.7	3.55267	0.473928	3.8872	0.00960474
2.05	5.5347e-06	0.705	7.85308	-0.359709	3.98438	0.0100738	0.705	3.88202	0.467103	3.98438	0.0115657
2.1	4.13668e-06	0.71	11.7593	-0.335743	4.08156	0.00702082	0.71	2.91537	0.472537	4.08156	0.0111061
2.15	6.00453e-06	0.715	11.7403	-0.271915	4.17874	0.00416253	0.715	0.786095	0.485643	4.17874	0.00246196
2.2	1.12784e-05	0.72	7.76958	-0.184916	4.27592	0.00397086	0.72	-2.05392	0.498098	4.27592	0.0103306
2.25	8.34599e-06	0.725	1.90443	-0.097457	4.3731	0.0132584	0.725	-3.79595	0.500887	4.3731	0.0118079
2.3	4.29657e-06	0.73	-3.99994	-0.0301433	4.47028	0.0189125	0.73	-3.96105	0.488693	4.47028	0.0122272
2.35	4.79742e-06	0.735	-7.74798	0.00644257	4.56746	0.00743663	0.735	-2.46925	0.462286	4.56746	0.00801852
2.4	6.68138e-06	0.74	-7.09318	0.0173081	4.66464	0.00943448	0.74	0.263416	0.428219	4.66464	0.00722099
2.45	1.24397e-05	0.745	-1.97326	0.0207471	4.76182	0.0149918	0.745	3.07783	0.396502	4.76182	0.0104917
2.5	9.46308e-06	0.75	4.2256	0.0401868	4.859	0.00842359	0.75	5.13462	0.376899	4.859	0.00166504
2.55	6.97023e-06	0.755	10.8519	0.0958251	4.95618	0.0097605	0.755	5.13696	0.375001	4.95618	0.0135598
2.6	1.12258e-05	0.76	14.299	0.196333	5.05336	0.0090886	0.76	3.11591	0.389346	5.05336	0.013822
2.65	1.58679e-05	0.765	13.4379	0.33571	5.15054	0.0043327	0.765	0.104553	0.411839	5.15054	0.0115017
2.7	4.2052e-06	0.77	9.80038	0.497103	5.24772	0.013023	0.77	-3.19653	0.430985	5.24772	0.0123233
2.75	1.47905e-05	0.775	4.15423	0.658778	5.3449	0.00504068	0.775	-5.04462	0.436168	5.3449	0.0100372
2.8	8.9202e-06	0.78	-1.29682	0.801312	5.44208	0.0122056	0.78	-4.76383	0.422211	5.44208	0.00698758
2.85	1.26098e-05	0.785	-4.63587	0.915847	5.53926	0.00740158	0.785	-2.74904	0.391482	5.53926	0.00750572
2.9	1.92375e-05	0.79	-3.0359	1.00856	5.63644	0.00681171	0.79	0.734284	0.352886	5.63644	0.00519079
2.95	1.9383e-05	0.795	1.58209	1.09749	5.73362	0.0118488	0.795	4.29881	0.319089	5.73362	0.00565941
3	6.60968e-06	0.8	8.24426	1.20481	5.8308	0.00901526	0.8	6.17354	0.301608	5.8308	0.00253042
3.05	7.56616e-06	0.805	13.7855	1.348	5.92798	0.00807216	0.805	6.11386	0.305974	5.92798	0.00311912
3.1	7.48736e-06	0.81	16.6345	1.53297	6.02516	0.0125079	0.81	3.5516	0.329552	6.02516	0.00298422
3.15	3.71546e-06	0.815	15.4559	1.75167	6.12234	0.00888158	0.815	-0.422453	0.361966	6.12234	0.00409274
3.2	1.53411e-05	0.82	10.9396	1.98547	6.21952	0.00912864	0.82	-4.06935	0.38897	6.21952	0.00661966
3.25	2.57515e-05	0.825	5.3268	2.212	6.3167	0.00927661	0.825	-6.04283	0.398411	6.3167	0.00659105
3.3	1.02707e-05	0.83	-0.293924	2.41341	6.41388	0.00442543	0.83	-5.40435	0.385178	6.41388	0.00557593
3.35	7.42516e-06	0.835	-2.09257	2.58442	6.51106	0.0124105	0.835	-2.57325	0.353263	6.51106	0.00171082
3.4	7.68635e-06	0.84	0.0702458	2.73469	6.60824	0.00903233	0.84	1.74164	0.314405	6.60824	0.0030721
3.45	5.01466e-06	0.845	5.73913	2.88412	6.70542	0.0104796	0.845	5.58123	0.283796	6.70542	0.00392692
3.5	9.52817e-06	0.85	12.0167	3.05457	6.8026	0.00466177	0.85	7.61382	0.274099	6.8026	0.00671136
3.55	1.72574e-05	0.855	17.4676	3.26151	6.89978	0.00487342	0.855	6.78268	0.290257	6.89978	0.00808975
3.6	8.8032e-06	0.86	19.2322	3.50707	6.99696	0.00331491	0.86	3.81991	0.32756	6.99696	0.00674992
3.65	8.57764e-06	0.865	16.6195	3.77979	7.09414	0.00629855	0.865	-0.928516	0.373202	7.09414	0.00485893
3.7	8.62473e-06	0.87	12.4133	4.0605	7.19132	0.0078702	0.87	-5.02927	0.410656	7.19132	0.00478642
3.75	6.03673e-06	0.875	6.6644	4.32779	7.2885	0.00284365	0.875	-6.99785	0.426384	7.2885	0.011775
3.8	8.07258e-06	0.88	1.57001	4.56538	7.38568	0.00432151	0.88	-6.11517	0.415413	7.38568	0.0164767
3.85	9.51621e-06	0.885	0.122944	4.7701	7.48286	0.00209025	0.885	-2.81026	0.382986	7.48286	0.0133273
3.9	1.70424e-05	0.89	3.0353	4.95359	7.58004	0.0066163	0.89	1.95515	0.342629	7.58004	0.00884095
3.95	1.4848e-05	0.895	8.83428	5.13656	7.67722	0.00466463	0.895	6.17687	0.311283	7.67722	0.00636388
4	8.88254e-07	0.9	15.0728	5.34053	7.7744	0.00167114	0.9	8.32116	0.302805	7.7744	0.00960574
4.05	6.69423e-06	0.905	20.2639	5.57966	7.87158	0.0093751	0.905	6.94252	0.322019	7.87158	0.00699447
4.1	1.36475e-05	0.91	21.3494	5.85447	7.96876	0.010717	0.91	3.14877	0.362335	7.96876	0.00347909
4.15	9.14693e-06	0.915	18.6349	6.15204	8.06594	0.0086738	0.915	-1.74969	0.408709	8.06594	0.00456577
4.2	1.35551e-05	0.92	13.6337	6.45212	8.16312	0.00498559	0.92	-6.3124	0.443301	8.16312	0.00824278
4.25	3.61333e-05	0.925	8.13055	6.7335	8.2603	0.00942712	0.925	-8.03446	0.452107	8.2603	0.00840411
4.3	4.72124e-05	0.93	3.13823	6.98137	8.35748	0.00934508	0.93	-6.83422	0.430856	8.35748	0.0084455
4.35	3.09981e-05	0.935	2.3756	7.19459	8.45466	0.00805102	0.935	-2.73444	0.386698	8.45466	0.0111278
4.4	1.12064e-05	0.94	5.67389	7.3863	8.55184	0.00723568	0.94	2.32261	0.335405	8.55184	0.0075601
4.45	2.06966e-05	0.945	11.4712	7.57766	8.64902	0.00396225	0.945	6.93487	0.295563	8.64902	0.003227
4.5	2.49203e-05	0.95	17.8082	7.78989	8.7462	0.00940521	0.95	8.97367	0.281765	8.7462	0.00437007
4.55	1.22558e-05	0.955	22.5363	8.03551	8.84338	0.00851922	0.955	7.67114	0.298828	8.84338	0.00444316
4.6	1.74253e-05	0.96	22.7376	8.31287	8.94056	0.00704577	0.96	3.50773	0.339596	8.94056	0.00660318
4.65	1.74655e-05	0.965	19.8167	8.60868	9.03774	0.00193049	0.965	-2.12609	0.387481	9.03774	0.00530387
4.7	2.63166e-05	0.97	15.3894	8.90343	9.13492	0.00252234	0.97	-6.87228	0.422634	9.13492	0.00488008
4.75	4.25008e-05	0.975	9.33565	9.17613	9.2321	0.00561234	0.975	-8.76912	0.429925	9.2321	0.0120543
4.8	3.5698e-05	0.98	4.73857	9.41271	9.32928	0.00482478	0.98	-7.3305	0.404985	9.32928	0.0116267
4.85	3.46628e-05	0.985	4.20059	9.61334	9.42646	0.00597931	0.985	-2.98116	0.355685	9.42646	0.00523
4.9	2.65955e-05	0.99	7.75293	9.79199	9.52364	0.00566382	0.99	2.87531	0.299392	9.52364	0.00697429
4.95	1.04669e-05	0.995	13.5318	9.97019	9.62082	0.0040321	0.995	7.41271	0.256372	9.62082	0.00838807
5	2.00523e-05	1	19.9532	10.169	9.718	0.00631639	1	9.72178	0.241947	9.718	0.00680591
5.05	2.23067e-05	1.005	24.3153	10.4	9.81518	0.00999198	1.005	8.37129	0.261114	9.81518	0.00103139
5.1	4.85764e-05	1.01	24.0703	10.6604	9.91236	0.016098	1.01	3.83156	0.306285	9.91236	0.00509695
5.15	6.04973e-05	1.015	21.0093	10.9364	10.0095	0.00719355	1.015	-2.412	0.359326	10.0095	0.00447161
5.2	4.82592e-05	1.02	16.4775	11.2088	10.1067	0.00124057	1.02	-7.47563	0.398501	10.1067	0.00282131
5.25	4.99496e-05	1.025	10.9301	11.4584	10.2039	0.001459	1.025	-9.41198	0.407544	10.2039	0.00335262
5.3	5.30269e-05	1.03	6.72064	11.672	10.3011	0.00110894	1.03	-7.87995	0.381989	10.3011	0.00663373
5.35	3.46169e-05	1.035	5.90063	11.8495	10.3983	0.0035947	1.035	-3.10306	0.330453	10.3983	0.00484874
5.4	5.75583e-05	1.04	9.19771	12.0042	10.4954	0.00438248	1.04	2.99396	0.271571	10.4954	0.00147749
5.45	5.33252e-05	1.045	14.9296	12.1568	10.5926	0.00741637	1.045	8.04599	0.226995	10.5926	0.00273629
5.5	8.05432e-06	1.05	20.6656	12.3267	10.6898	0.0078943	1.05	10.2805	0.213094	10.6898	0.00477128
5.55	2.86056e-05	1.055	24.4021	12.5243	10.787	0.00120174	1.055	8.98188	0.23508	10.787	0.00447312
5.6	2.14965e-05	1.06	24.4496	12.7473	10.8842	0.00425808	1.06	4.076	0.284841	10.8842	0.00430442
5.65	5.85856e-06	1.065	21.5229	12.9828	10.9813	0.00651276	1.065	-2.35368	0.343257	10.9813	0.0031843
5.7	3.41918e-05	1.07	16.7503	13.2123	11.0785	0.00957752	1.07	-7.61902	0.387615	11.0785	0.00572592
5.75	4.15883e-05	1.075	11.6907	13.4174	11.1757	0.00425356	1.075	-9.92255	0.400745	11.1757	0.00549093
5.8	1.791e-05	1.08	7.62484	13.5865	11.2729	0.00657436	1.08	-8.32997	0.377429	11.2729	0.00184082
5.85	8.43738e-06	1.085	7.05808	13.7204	11.3701	0.0102219	1.085	-3.56108	0.326193	11.3701	0.00120178
5.9	2.4593e-05	1.09	10.5871	13.8329	11.4672	0.00516133	1.09	2.75643	0.266088	11.4672	0.00158512
5.95	4.44072e-05	1.095	16.0004	13.9443	11.5644	0.00496103	1.095	8.06106	0.219546	11.5644	0.0033725
6	3.63734e-05	1.1	21.6785	14.0736	11.6616	0.010702	1.1	10.774	0.204145	11.6616	0.00712515
6.05	1.10248e-05	1.105	25.5207	14.2315	11.7588	0.00246075	1.105	9.31646	0.226054	11.7588	0.00337304
6.1	1.95392e-05	1.11	25.3647	14.4155	11.856	0.00394896	1.11	4.38357	0.277168	11.856	0.00372189
6.15	6.79723e-05	1.115	22.5065	14.6125	11.9531	0.00622482	1.115	-2.26063	0.337836	11.9531	0.00718759
6.2	8.22156e-05	1.12	17.7423	14.8047	12.0503	0.00594184	1.12	-7.88697	0.384489	12.0503	0.0026777
6.25	4.08151e-05	1.125	12.9343	14.9741	12.1475	0.0110619	1.125	-10.4758	0.398789	12.1475	0.00102931
6.3	2.80379e-05	1.13	8.90511	15.1096	12.2447	0.0108961	1.13	-8.93216	0.374684	12.2447	0.00475582
6.35	4.20797e-05	1.135	8.46436	15.2121	12.3419	0.010247	1.135	-3.97656	0.320684	12.3419	0.00710379
6.4	2.25816e-05	1.14	11.857	15.2944	12.439	0.00881773	1.14	2.61059	0.256578	12.439	0.00636089
6.45	1.63983e-05	1.145	16.5524	15.3753	12.5362	0.00574525	1.145	8.40084	0.206065	12.5362	0.00391078
6.5	1.06414e-05	1.15	22.1194	15.4734	12.6334	0.00521782	1.15	11.1028	0.187896	12.6334	0.00293662
6.55	3.04128e-06	1.155	26.1969	15.5994	12.7306	0.00474127	1.155	9.91445	0.208841	12.7306	0.00401868
6.6	3.39122e-05	1.16	25.756	15.7513	12.8278	0.00447147	1.16	4.98981	0.26115	12.8278	0.00226279
6.65	4.74951e-05	1.165	23.3617	15.917	12.9249	0.00621835	1.165	-2.03003	0.324902	12.9249	0.0031461
6.7	3.37828e-05	1.17	18.9357	16.0797	13.0221	0.00956646	1.17	-8.14238	0.375191	13.0221	0.00233262
6.75	2.23597e-05	1.175	14.0989	16.2218	13.1193	0.0118909	1.175	-10.7787	0.392303	13.1193	0.00359007
6.8	6.63545e-05	1.18	9.97077	16.3316	13.2165	0.00839278	1.18	-9.71887	0.369238	13.2165	0.00421954
6.85	5.75649e-05	1.185	9.54446	16.4097	13.3137	0.00472892	1.185	-4.62062	0.313829	13.3137	0.00189401
6.9	1.56324e-05	1.19	12.5293	16.4685	13.4108	0.00704855	1.19	2.29779	0.246205	13.4108	0.00665434
6.95	3.11419e-05	1.195	17.7133	16.5267	13.508	0.00579332	1.195	8.38966	0.191302	13.508	0.0040652
7	5.09755e-05	1.2	22.5184	16.6014	13.6052	0.00482374	1.2	11.211	0.168957	13.6052	0.00148115
7.05	3.27526e-05	1.205	26.0797	16.7026	13.7024	0.00442094	1.205	10.4382	0.186842	13.7024	0.00113405
7.1	7.31258e-06	1.21	26.5072	16.8291	13.7996	0.00617234	1.21	5.29672	0.237817	13.7996	0.00191043
7.15	5.54977e-05	1.215	23.5755	16.9698	13.8967	0.00728859	1.215	-1.59494	0.301921	13.8967	0.0039721
7.2	9.73285e-05	1.22	20.0212	17.1086	13.9939	0.00773551	1.22	-8.19879	0.353678	13.9939	0.00377828
7.25	8.95092e-05	1.225	15.057	17.229	14.0911	0.00728406	1.225	-11.1914	0.372129	14.0911	0.00203201
7.3	3.03478e-05	1.23	11.1809	17.3189	14.1883	0.00461278	1.23	-10.0567	0.349214	14.1883	0.000653923
7.35	3.16333e-05	1.235	10.1106	17.3777	14.2855	0.00608395	1.235	-5.2565	0.292388	14.2855	0.00141775
7.4	3.40846e-05	1.24	13.0897	17.4166	14.3826	0.0101664	1.24	1.82991	0.221586	14.3826	0.00275641
7.45	2.99458e-05	1.245	17.3953	17.4529	14.4798	0.00996386	1.245	8.05009	0.162063	14.4798	0.00713975
7.5	7.80282e-05	1.25	22.5004	17.5035	14.577	0.00673408	1.25	11.5639	0.134852	14.577	0.00399515
7.55	9.42488e-05	1.255	25.822	17.5783	14.6742	0.00770545	1.255	10.9753	0.149266	14.6742	0.00193816
7.6	9.47026e-05	1.26	26.0822	17.6765	14.7714	0.00311292	1.26	5.86157	0.199089	14.7714	0.000978202
7.65	8.03933e-05	1.265	23.8694	17.7884	14.8685	0.00181644	1.265	-1.45364	0.263993	14.8685	0.00270104
7.7	5.16282e-05	1.27	20.0982	17.899	14.9657	0.0034764	1.27	-8.08001	0.317539	14.9657	0.00243692
7.75	6.46635e-05	1.275	15.8625	17.9927	15.0629	0.00713707	1.275	-11.6273	0.337709	15.0629	0.00097272
7.8	4.32858e-05	1.28	11.887	18.0581	15.1601	0.00890965	1.28	-10.6233	0.31525	15.1601	0.00332289
7.85	4.4174e-05	1.285	10.7564	18.0942	15.2573	0.00281193	1.285	-5.75407	0.257018	15.2573	0.00458697
7.9	4.41379e-05	1.29	13.6988	18.1117	15.3544	0.00136908	1.29	1.26554	0.183054	15.3544	0.00525465
7.95	2.62051e-05	1.295	17.8218	18.1273	15.4516	0.00678774	1.295	7.83911	0.119048	15.4516	0.00441307
8	2.8664e-05	1.3	22.6119	18.157	15.5488	0.00219217	1.3	11.4675	0.0868743	15.5488	0.00239494
8.05	7.25135e-05	1.305	25.8369	18.2107	15.646	0.00617723	1.305	11.1789	0.0967404	15.646	0.00382084
8.1	0.000100574	1.31	26.399	18.2885	15.7432	0.0137985	1.31	6.35033	0.143356	15.7432	0.00675145
8.15	9.38855e-05	1.315	24.4876	18.3814	15.8403	0.00894775	1.315	-1.14519	0.206943	15.8403	0.00829884
8.2	4.25979e-05	1.32	20.8962	18.4755	15.9375	0.00924069	1.32	-8.12641	0.2605	15.9375	0.00922808
8.25	1.02141e-05	1.325	16.7795	18.5555	16.0347	0.00522727	1.325	-11.7649	0.280969	16.0347	0.00537262
8.3	5.26942e-05	1.33	12.9898	18.6104	16.1319	0.00400868	1.33	-11.0189	0.258322	16.1319	0.00320526
8.35	5.95485e-05	1.335	12.1785	18.639	16.2291	0.00431823	1.335	-6.38214	0.198661	16.2291	0.00360281
8.4	2.4241e-05	1.34	14.0952	18.6501	16.3262	0.00390099	1.34	0.904041	0.121709	16.3262	0.0028708
8.45	2.59435e-05	1.345	18.3379	18.6589	16.4234	0.00571215	1.345	7.64918	0.0537448	16.4234	0.00143284
8.5	4.08427e-05	1.35	22.3333	18.6805	16.5206	0.00688882	1.35	11.6379	0.0176565	16.5206	0.00224587
8.55	3.7873e-05	1.355	25.9639	18.7247	16.6178	0.00520893	1.355	11.3105	0.0244693	16.6178	0.00169016
8.6	3.95897e-05	1.36	26.3953	18.7919	16.715	0.00187058	1.36	6.73942	0.0693411	16.715	0.00326924
8.65	4.64504e-05	1.365	24.3962	18.8735	16.8121	0.00406949	1.365	-0.620234	0.132968	16.8121	0.00294887
8.7	8.14599e-05	1.37	21.2625	18.9565	16.9093	0.00283736	1.37	-7.69751	0.188606	16.9093	0.00426482
8.75	6.20565e-05	1.375	17.4141	19.0263	17.0065	0.00540827	1.375	-11.9447	0.212387	17.0065	0.00411841
8.8	4.75332e-05	1.38	13.2801	19.0711	17.1037	0.00937483	1.38	-11.3159	0.192813	17.1037	0.00210642
8.85	4.83766e-05	1.385	11.9371	19.0886	17.2009	0.00557327	1.385	-6.76325	0.135122	17.2009	0.00295744
8.9	3.02217e-05	1.39	14.223	19.0873	17.298	0.00708151	1.39	0.426541	0.0587597	17.298	0.00190076
8.95	7.32037e-05	1.395	17.69	19.0817	17.3952	0.00570561	1.395	7.78572	-0.00955999	17.3952	0.00337093
9	5.38878e-05	1.4	22.0832	19.0873	17.4924	0.0005718	1.4	11.7622	-0.0458099	17.4924	0.00707166
9.05	1.21673e-05	1.405	25.7659	19.1148	17.5896	0.00713751	1.405	11.653	-0.0382177	17.5896	0.00477976
9.1	4.76942e-05	1.41	26.474	19.1654	17.6868	0.00639192	1.41	7.17708	0.00878215	17.6868	0.000650446
9.15	1.10951e-05	1.415	24.6446	19.2312	17.7839	0.003088	1.415	-0.328717	0.0760109	17.7839	0.000889867
9.2	2.47949e-05	1.42	21.5065	19.2994	17.8811	0.00499491	1.42	-7.50866	0.136302	17.8811	0.00178846
9.25	4.18815e-05	1.425	17.8062	19.3564	17.9783	0.00644095	1.425	-11.6564	0.165443	17.9783	0.00274488
9.3	3.8048e-05	1.43	14.2678	19.3909	18.0755	0.00698677	1.43	-11.5233	0.151478	18.0755	0.00399434
9.35	3.39167e-05	1.435	12.5077	19.4	18.1727	0.0141384	1.435	-7.05762	0.0986775	18.1727	0.00578375
9.4	8.58751e-06	1.44	14.4477	19.391	18.2698	0.00314413	1.44	0.106658	0.0258735	18.2698	0.00595714
9.45	3.62495e-05	1.445	17.7912	19.3774	18.367	0.00602193	1.445	6.93457	-0.040753	18.367	0.00674509
9.5	7.41396e-05	1.45	21.9999	19.3742	18.4642	0.00836005	1.45	11.1671	-0.0778083	18.4642	0.00368791
9.55	6.05785e-05	1.455	25.4001	19.3917	18.5614	0.00704676	1.455	11.4259	-0.0729751	18.5614	0.00359287
9.6	2.19594e-05	1.46	26.346	19.4314	18.6586	0.00402793	1.46	7.05326	-0.0294765	18.6586	0.00661913
9.65	4.05498e-05	1.465	24.5116	19.4861	18.7557	0.00243235	1.465	-0.175454	0.0343896	18.7557	0.00519638
9.7	5.55406e-05	1.47	21.8248	19.544	18.8529	0.00585526	1.47	-7.60141	0.0918462	18.8529	0.00520817
9.75	0.000103875	1.475	18.1565	19.592	18.9501	0.00665629	1.475	-11.7998	0.118396	18.9501	0.00983805
9.8	0.000125368	1.48	14.6526	19.6185	19.0473	0.00841122	1.48	-11.82	0.101599	19.0473	0.0123016
9.85	0.000133835	1.485	12.5573	19.6197	19.1445	0.00797811	1.485	-7.34345	0.0454293	19.1445	0.0127566
9.9	0.000108861	1.49	14.3247	19.6021	19.2416	0.0148	1.49	-0.132023	-0.0313018	19.2416	0.0218598
9.95	7.62604e-05	1.495	17.471	19.579	19.3388	0.00790734	1.495	6.93907	-0.102022	19.3388	0.0302471
10	7.03998e-05	1.5	21.6212	19.5649	19.436	0.0208808	1.5	11.2833	-0.142699	19.436	0.041543
10.05	0.000113727	1.505	25.1574	19.5708	19.5332	0.0211878	1.505	11.5754	-0.140569	19.5332	0.0556984
10.1	5.39504e-05	1.51	26.1762	19.5987	19.6304	0.0251632	1.51	7.49948	-0.0984745	19.6304	0.0779233
10.15	2.33641e-05	1.515	24.7139	19.642	19.7275	0.054402	1.515	0.123083	-0.0343662	19.7275	0.145748
10.2	0.000115918	1.52	21.4895	19.6889	19.8247	0.382589	1.52	-7.43144	0.0247181	19.8247	0.730869
10.25	6.92136e-05	1.525	18.6059	19.7264	19.9219	2.56648	1.525	-11.741	0.0536692	19.9219	4.76607
10.3	0.00015616	1.53	14.3564	19.7429	20.0191	2.89933	1.53	-11.8799	0.0395295	20.0191	5.38915
10.35	0.000225036	1.535	12.6235	19.7343	20.1163	0.713674	1.535	-7.2575	-0.0139509	20.1163	1.37482
10.4	0.000244514	1.54	14.3737	19.7078	20.2134	0.0669301	1.54	-0.278671	-0.0880297	20.2134	0.169295
10.45	0.000160765	1.545	17.8365	19.6767	20.3106	0.0119104	1.545	6.80722	-0.156429	20.3106	0.0618781
10.5	4.5241e-05	1.55	21.5835	19.6555	20.4078	0.0180715	1.55	11.1282	-0.195311	20.4078	0.0300772
10.55	1.64424e-05	1.555	25.3293	19.6548	20.505	0.015913	1.555	11.6885	-0.191651	20.505	0.0118579
10.6	6.61561e-05	1.56	26.1041	19.6762	20.6022	0.0294859	1.56	7.26927	-0.148114	20.6022	0.0122768
10.65	7.26157e-05	1.565	24.545	19.7133	20.6993	0.0202307	1.565	0.132857	-0.0828167	20.6993	0.00803783
10.7	6.46722e-05	1.57	21.9798	19.7549	20.7965	0.0152686	1.57	-7.33616	-0.0225706	20.7965	0.00779226
10.75	4.07962e-05	1.575	18.4156	19.788	20.8937	0.0231447	1.575	-11.6413	0.00790564	20.8937	0.00250419
10.8	1.9359e-05	1.58	15.0366	19.8017	20.9909	0.0113431	1.58	-11.7219	-0.00423812	20.9909	0.00831899
10.85	6.3345e-05	1.585	13.0426	19.7918	21.0881	0.0139106	1.585	-7.26774	-0.0553438	21.0881	0.00482773
10.9	8.2781e-05	1.59	14.4058	19.7646	21.1852	0.0204839	1.59	-0.333277	-0.127015	21.1852	0.00567668
10.95	2.51024e-05	1.595	18.0171	19.7332	21.2824	0.00463285	1.595	7.06144	-0.192937	21.2824	0.00519726
11	7.48392e-05	1.6	21.7642	19.712	21.3796	0.00573622	1.6	11.1798	-0.228937	21.3796	0.00324234
11.05	0.000159266	1.605	25.3724	19.7113	21.4768	0.00980761	1.605	11.683	-0.22218	21.4768	0.00867822
11.1	0.000133484	1.61	26.0979	19.7323	21.574	0.00485852	1.61	7.52497	-0.175414	21.574	0.00468592
11.15	7.27728e-05	1.615	24.2123	19.7678	21.6711	0.00569594	1.615	0.372559	-0.106355	21.6711	0.00494778
11.2	0.000125955	1.62	21.636	19.8069	21.7683	0.00267004	1.62	-7.17218	-0.0417289	21.7683	0.00410388
11.25	0.000127114	1.625	18.6156	19.8371	21.8655	0.00261778	1.625	-11.8579	-0.0068409	21.8655	0.00369062
11.3	0.000223841	1.63	14.4938	19.847	21.9627	0.00418137	1.63	-11.594	-0.0150258	21.9627	0.00381129
11.35	0.000104833	1.635	12.9142	19.833	22.0599	0.00702795	1.635	-7.51274	-0.0626628	22.0599	0.00155802
11.4	0.000109226	1.64	14.6177	19.8019	22.157	0.00159312	1.64	-0.321595	-0.131464	22.157	0.00117224
11.45	0.000191921	1.645	17.8874	19.7669	22.2542	0.00445432	1.645	6.79205	-0.195207	22.2542	0.00120515
11.5	0.000150268	1.65	21.8644	19.742	22.3514	0.00237208	1.65	11.3397	-0.229551	22.3514	0.00290102
11.55	2.33227e-05	1.655	25.081	19.7377	22.4486	0.00181679	1.655	11.5804	-0.221326	22.4486	0.00417884
11.6	0.000158112	1.66	26.4038	19.7562	22.5458	0.00279332	1.66	7.52195	-0.173266	22.5458	0.000915901
11.65	0.000130557	1.665	24.79	19.7911	22.6429	0.00788333	1.665	0.503961	-0.103009	22.6429	0.00223437
11.7	5.74676e-05	1.67	22.1259	19.8312	22.7401	0.00294792	1.67	-7.13565	-0.0370198	22.7401	0.00253943
11.75	0.000113382	1.675	18.762	19.8635	22.8373	0.00361181	1.675	-11.6404	-0.000503662	22.8373	0.00353058
11.8	0.000171028	1.68	15.0404	19.8764	22.9345	0.00562968	1.68	-11.7929	-0.0069652	22.9345	0.00366676
11.85	0.000144307	1.685	12.979	19.8655	23.0317	0.00690809	1.685	-7.54666	-0.0532582	23.0317	0.00388966
11.9	0.000173505	1.69	14.4617	19.8372	23.1288	0.00624084	1.69	-0.254514	-0.121054	23.1288	0.0015158
11.95	7.28099e-05	1.695	18.095	19.8047	23.226	0.00624509	1.695	6.6154	-0.183988	23.226	0.00279061
12	0.000210682	1.7	21.75	19.7821	23.3232	0.00310101	1.7	11.1807	-0.218055	23.3232	0.00208052
12.05	0.000295384	1.705	25.1842	19.7794	23.4204	0.00122692	1.705	11.5063	-0.210158	23.4204	0.000478441
12.1	0.000171245	1.71	26.1199	19.7988	23.5176	0.0022613	1.71	7.50685	-0.162743	23.5176	0.00186705
12.15	0.000223066	1.715	24.7519	19.8338	23.6147	0.00269712	1.715	0.00177	-0.0936909	23.6147	0.00287841
12.2	0.000274199	1.72	21.816	19.8731	23.7119	0.000475181	1.72	-7.32408	-0.0299794	23.7119	0.00283286
12.25	0.000146671	1.725	18.6661	19.9035	23.8091	0.00272947	1.725	-11.7328	0.00350804	23.8091	0.00180441
12.3	0.000136405	1.73	14.5584	19.9137	23.9063	0.00140341	1.73	-11.7184	-0.0060221	23.9063	0.00281586
12.35	0.000179632	1.735	13.1029	19.9	24.0035	0.000758142	1.735	-7.53716	-0.055064	24.0035	0.00306187
12.4	7.99336e-05	1.74	14.4779	19.8689	24.1006	0.00267475	1.74	-0.305545	-0.125328	24.1006	0.00341507
12.45	0.000110341	1.745	17.9163	19.8334	24.1978	0.00283824	1.745	6.63342	-0.190574	24.1978	0.0036476
12.5	0.000116279	1.75	21.7801	19.8082	24.295	0.00437292	1.75	11.2008	-0.226728	24.295	0.00183793
12.55	0.000128223	1.755	25.4189	19.8038	24.3922	0.00245943	1.755	11.5318	-0.220628	24.3922	0.000599605
12.6	0.000146617	1.76	26.4677	19.8227	24.4894	0.00330655	1.76	7.48588	-0.174771	24.4894	0.0020857
12.65	0.000123265	1.765	25.1745	19.8587	24.5865	0.00409894	1.765	0.469185	-0.106673	24.5865	0.00177109
12.7	0.000111744	1.77	22.1601	19.8995	24.6837	0.00386498	1.77	-7.14272	-0.0427503	24.6837	0.00429929
12.75	0.000155205	1.775	18.3567	19.9314	24.7809	0.00438373	1.775	-11.7318	-0.00823638	24.7809	0.00473126
12.8	0.000112772	1.78	14.9424	19.9431	24.8781	0.00239999	1.78	-11.8508	-0.0167347	24.8781	0.00260084
12.85	4.69662e-05	1.785	12.905	19.9305	24.9753	0.00247374	1.785	-7.74849	-0.0652407	24.9753	0.00137083
12.9	5.98632e-05	1.79	14.415	19.8996	25.0724	0.00463508	1.79	-0.548845	-0.13573	25.0724	0.00276556
12.95	3.36604e-05	1.795	17.5185	19.8632	25.1696	0.00863833	1.795	6.59629	-0.201838	25.1696	0.00316004
13	0.000170408	1.8	21.5196	19.8358	25.2668	0.0076555	1.8	11.0885	-0.239143	25.2668	0.00259791
13.05	0.000100641	1.805	25.0821	19.8282	25.364	0.00246105	1.805	11.6026	-0.23423	25.364	0.000235877
13.1	0.000130139	1.81	26.2017	19.8428	25.4612	0.00265522	1.81	7.50813	-0.18936	25.4612	0.00178803
13.15	0.000192971	1.815	24.6807	19.8734	25.5583	0.00689311	1.815	0.278083	-0.12218	25.5583	0.0015436
13.2	0.000269841	1.82	21.9788	19.9086	25.6555	0.0097501	1.82	-6.96744	-0.0592143	25.6555	0.00268896
13.25	0.00025226	1.825	18.5076	19.9354	25.7527	0.00785941	1.825	-11.5073	-0.0251506	25.7527	0.00309697
13.3	0.000169809	1.83	14.897	19.9427	25.8499	0.0052638	1.83	-11.5909	-0.0331616	25.8499	0.00204047
13.35	0.000143932	1.835	13.2462	19.9267	25.9471	0.00245472	1.835	-7.43489	-0.0801604	25.9471	0.000864768
13.4	0.000132251	1.84	14.3342	19.8932	26.0442	0.00313373	1.84	-0.526901	-0.148355	26.0442	0.00139862
13.45	0.000170547	1.845	17.9177	19.8553	26.1414	0.00452856	1.845	6.57055	-0.212003	26.1414	0.00259956
13.5	0.000168665	1.85	21.7121	19.8276	26.2386	0.00706056	1.85	11.0579	-0.247076	26.2386	0.00247508
13.55	8.30108e-05	1.855	25.3578	19.8204	26.3358	0.00536517	1.855	11.5568	-0.240215	26.3358	0.000243907
13.6	0.000160598	1.86	26.1383	19.8356	26.433	0.00384468	1.86	7.5753	-0.193592	26.433	0.00270013
13.65	0.000294475	1.865	24.7488	19.8667	26.5301	0.00761614	1.865	0.315888	-0.124673	26.5301	0.00197662
13.7	0.00026953	1.87	21.8661	19.9023	26.6273	0.00729004	1.87	-7.10381	-0.0601005	26.6273	0.000869583
13.75	0.000139298	1.875	18.6574	19.9299	26.7245	0.0087836	1.875	-11.7432	-0.0250081	26.7245	0.000718788
13.8	2.58001e-05	1.88	15.0312	19.938	26.8217	0.0073503	1.88	-11.7466	-0.0328002	26.8217	0.00154487
13.85	0.0002212	1.885	12.8804	19.9221	26.9189	0.00244228	1.885	-7.76703	-0.0804309	26.9189	0.00199867
13.9	0.000348788	1.89	14.2665	19.888	27.016	0.00152568	1.89	-0.801819	-0.150237	27.016	0.00371966
13.95	0.000375539	1.895	17.6378	19.8491	27.1132	0.00391639	1.895	6.49148	-0.216261	27.1132	0.00249704
14	0.000123904	1.9	21.7703	19.8199	27.2104	0.00526627	1.9	10.9613	-0.253991	27.2104	0.0013823
14.05	0.000211697	1.905	25.1104	19.8111	27.3076	0.00312094	1.905	11.6295	-0.249724	27.3076	0.00219094
14.1	0.000199298	1.91	26.1533	19.8246	27.4048	0.0017568	1.91	7.61983	-0.20535	27.4048	0.000786671
14.15	0.000252353	1.915	24.6997	19.8542	27.5019	0.0030961	1.915	0.514911	-0.138104	27.5019	0.00228823
14.2	0.000286379	1.92	22.0023	19.8888	27.5991	0.00350245	1.92	-7.03054	-0.0745242	27.5991	0.00168518
14.25	0.000295257	1.925	18.628	19.9152	27.6963	0.00191446	1.925	-11.4161	-0.03965	27.6963	0.00142939
14.3	0.000291852	1.93	14.7408	19.9216	27.7935	0.003644	1.93	-11.7727	-0.0469238	27.7935	0.00383269
14.35	0.000371472	1.935	12.6904	19.9031	27.8907	0.00424338	1.935	-7.62173	-0.0936299	27.8907	0.0032042
14.4	0.000248289	1.94	13.9311	19.8659	27.9878	0.00235501	1.94	-0.450386	-0.161959	27.9878	0.00260853
14.45	4.45863e-05	1.945	17.487	19.8233	28.085	0.00361634	1.945	6.48932	-0.225786	28.085	0.00318854
14.5	7.51794e-05	1.95	21.4833	19.7902	28.1822	0.00243531	1.95	10.8081	-0.261288	28.1822	0.00409968
14.55	8.49153e-05	1.955	25.1389	19.7776	28.2794	0.00283101	1.955	11.3374	-0.255523	28.2794	0.00399424
14.6	6.28851e-05	1.96	26.1407	19.788	28.3766	0.00187114	1.96	7.52436	-0.210543	28.3766	0.00318301
14.65	0.000122332	1.965	24.8196	19.8151	28.4737	0.00657568	1.965	0.484566	-0.143208	28.4737	0.00301715
14.7	0.000168524	1.97	22.034	19.8476	28.5709	0.0080393	1.97	-6.92354	-0.079573	28.5709	0.00234643
14.75	9.78413e-05	1.975	18.4958	19.8721	28.6681	0.0048509	1.975	-11.6114	-0.0446408	28.6681	0.00147727
14.8	0.000146401	1.98	14.8661	19.8768	28.7653	0.0071875	1.98	-11.8791	-0.0522112	28.7653	0.00196848
14.85	0.000213552	1.985	12.4354	19.8567	28.8625	0.0104053	1.985	-7.6279	-0.0995602	28.8625	0.00251831
14.9	0.000150917	1.99	13.976	19.8178	28.9596	0.00513167	1.99	-0.840167	-0.168935	28.9596	0.00258421
14.95	2.27162e-05	1.995	17.3916	19.7736	29.0568	0.0054525	1.995	6.16355	-0.234744	29.0568	0.0015038
15	0.00013138	2	21.2844	19.7383	29.154	0.00688471	2	10.7264	-0.273085	29.154	0.00228324
15.05	0.000113565	2.005	24.724	19.7229	29.2512	0.00444416	2.005	11.1287	-0.270533	29.2512	0.00238726
15.1	0.000193413	2.01	26.0311	19.7301	29.3484	0.00223113	2.01	7.34754	-0.229074	29.3484	0.00190664
15.15	0.000124024	2.015	24.5385	19.7532	29.4455	0.0034799	2.015	0.421096	-0.165482	29.4455	0.00110813
15.2	0.000201188	2.02	21.4354	19.7805	29.5427	0.00423536	2.02	-6.97186	-0.10552	29.5427	0.000963903
15.25	0.000114826	2.025	18.1204	19.799	29.6399	0.00242764	2.025	-11.8415	-0.0742195	29.6399	0.00318872
15.3	5.72054e-05	2.03	14.524	19.7975	29.7371	0.00357033	2.03	-12.0333	-0.0856269	29.7371	0.00326649
15.35	6.15577e-05	2.035	12.5332	19.7716	29.8343	0.00437142	2.035	-7.87365	-0.137101	29.8343	0.00111152
15.4	8.19525e-05	2.04	13.6373	19.7267	29.9314	0.00342973	2.04	-0.923916	-0.210798	29.9314	0.00049637
15.45	4.62291e-05	2.045	16.8699	19.6755	30.0286	0.00498877	2.045	6.23592	-0.280724	30.0286	0.000732872
15.5	3.82066e-05	2.05	20.8097	19.6325	30.1258	0.0050886	2.05	10.811	-0.322523	30.1258	0.00210507
15.55	0.000101184	2.055	24.3058	19.6086	30.223	0.00295633	2.055	11.3541	-0.322505	30.223	0.00233712
15.6	0.000214828	2.06	25.3833	19.6063	30.3202	0.00278793	2.06	7.43912	-0.282577	30.3202	0.0024534
15.65	0.000384821	2.065	24.086	19.6198	30.4173	0.00419171	2.065	0.170048	-0.220035	30.4173	0.00446157
15.7	0.000459048	2.07	21.4511	19.6381	30.5145	0.00487496	2.07	-7.15698	-0.16139	30.5145	0.00397214
15.75	0.000248741	2.075	17.7013	19.6475	30.6117	0.00527272	2.075	-11.6085	-0.13145	30.6117	0.00128075
15.8	0.000107619	2.08	14.0326	19.6365	30.7089	0.00436162	2.08	-11.977	-0.143568	30.7089	0.00261641
15.85	9.03915e-05	2.085	11.9934	19.601	30.8061	0.00150692	2.085	-7.80077	-0.195077	30.8061	0.00249716
15.9	0.00012056	2.09	13.6703	19.5477	30.9032	0.00174099	2.09	-0.962696	-0.268433	30.9032	0.00234327
15.95	0.00016403	2.095	16.9821	19.4898	31.0004	0.00267432	2.095	6.37975	-0.337698	31.0004	0.0039808
16	0.000251631	2.1	20.8381	19.4418	31.0976	0.00464267	2.1	10.8079	-0.378444	31.0976	0.00297916
16.05	0.000247283	2.105	24.7095	19.415	31.1948	0.00214142	2.105	11.6492	-0.376844	31.1948	0.00171897
16.1	1.82562e-05	2.11	25.534	19.4115	31.292	0.00419629	2.11	7.41636	-0.334729	31.292	0.00236902
16.15	0.000138756	2.115	24.1292	19.425	31.3891	0.00123104	2.115	0.408469	-0.269527	31.3891	0.00194761
16.2	0.000106477	2.12	21.6155	19.4449	31.4863	0.00333022	2.12	-7.05249	-0.207734	31.4863	0.00205406
16.25	8.79978e-05	2.125	18.2741	19.4581	31.5835	0.00326233	2.125	-11.4987	-0.174213	31.5835	0.00254577
16.3	0.000161794	2.13	14.2533	19.4526	31.6807	0.0019389	2.13	-11.6759	-0.182301	31.6807	0.00259575
16.35	0.000231505	2.135	12.5025	19.4239	31.7779	0.00330869	2.135	-7.64131	-0.229154	31.7779	0.00218517
16.4	0.000110943	2.14	13.507	19.3775	31.875	0.00339513	2.14	-0.544212	-0.297139	31.875	0.00239031
16.45	0.000209543	2.145	16.8677	19.3264	31.9722	0.00437942	2.145	6.50051	-0.360327	31.9722	0.00213644
16.5	0.000301612	2.15	21.1328	19.2858	32.0694	0.00624387	2.15	11.241	-0.394394	32.0694	0.00192807
16.55	9.07389e-05	2.155	24.585	19.2665	32.1666	0.0027419	2.155	11.6764	-0.385664	32.1666	0.00229025
16.6	7.2504e-05	2.16	25.7887	19.2706	32.2638	0.00535769	2.16	7.83385	-0.336138	32.2638	0.00162197
16.65	4.96615e-05	2.165	24.0124	19.2915	32.3609	0.00573447	2.165	0.747982	-0.263014	32.3609	0.00382163
16.7	8.34977e-05	2.17	21.3078	19.3178	32.4581	0.00327834	2.17	-6.55109	-0.192488	32.4581	0.00470996
16.75	0.000293113	2.175	18.2769	19.3372	32.5553	0.00175889	2.175	-11.0725	-0.149363	32.5553	0.00263152
16.8	0.000196614	2.18	14.3709	19.3377	32.6525	0.00264066	2.18	-11.4189	-0.147236	32.6525	0.00445944
16.85	0.000281762	2.185	12.0711	19.3142	32.7497	0.00467267	2.185	-7.55478	-0.183905	32.7497	0.00537708
16.9	0.000258825	2.19	13.4599	19.2724	32.8468	0.00354656	2.19	-0.437135	-0.242236	32.8468	0.00345357
16.95	0.000249602	2.195	16.7904	19.2253	32.944	0.00478399	2.195	6.66474	-0.296359	32.944	0.00168379
17	0.000103394	2.2	20.7677	19.1876	33.0412	0.00587446	2.2	11.0797	-0.322114	33.0412	0.00293395
17.05	0.000194649	2.205	24.1796	19.1702	33.1384	0.00309367	2.205	11.608	-0.306266	33.1384	0.00510538
17.1	9.87152e-05	2.21	25.7757	19.1762	33.2356	0.00194761	2.21	7.72243	-0.250914	33.2356	0.0037406
17.15	0.000165519	2.215	24.1438	19.1994	33.3327	0.00750705	2.215	0.731266	-0.173073	33.3327	0.00266884
17.2	0.000234944	2.22	21.3773	19.2283	33.4299	0.00460517	2.22	-6.63205	-0.0987839	33.4299	0.000993804
17.25	0.000230472	2.225	17.9791	19.2495	33.5271	0.00169716	2.225	-11.2486	-0.0529044	33.5271	0.000485101
17.3	0.000219068	2.23	14.0464	19.2511	33.6243	0.00489172	2.23	-11.3654	-0.0489808	33.6243	0.00267875
17.35	0.000109038	2.235	12.1574	19.2287	33.7215	0.00329403	2.235	-7.40559	-0.0843017	33.7215	0.00372612
17.4	0.000101039	2.24	13.3656	19.1885	33.8186	0.00374205	2.24	-0.453375	-0.141458	33.8186	0.00297981
17.45	0.000200299	2.245	17.1067	19.1436	33.9158	0.0025202	2.245	6.63955	-0.1948	33.9158	0.00152256
17.5	0.000137691	2.25	20.5936	19.1082	34.013	0.00307628	2.25	11.2983	-0.220081	34.013	0.00249814
17.55	0.000294162	2.255	24.3578	19.0934	34.1102	0.00328006	2.255	11.7648	-0.203648	34.1102	0.00213437
17.6	0.000321282	2.26	25.6273	19.1017	34.2074	0.00196714	2.26	7.65376	-0.14771	34.2074	0.00228627
17.65	0.000322205	2.265	23.9546	19.1268	34.3045	0.00314321	2.265	0.710591	-0.0697238	34.3045	0.00341141
17.7	0.000225454	2.27	21.4424	19.1578	34.4017	0.00312156	2.27	-6.71919	0.0041206	34.4017	0.00279443
17.75	0.000173783	2.275	18.1531	19.1818	34.4989	0.00191387	2.275	-11.2494	0.0490198	34.4989	0.00172486
17.8	7.93827e-05	2.28	14.253	19.1871	34.5961	0.00454539	2.28	-11.3407	0.0516008	34.5961	0.00344771
17.85	0.0002457	2.285	12.348	19.1689	34.6933	0.000362882	2.285	-7.41339	0.0147097	34.6933	0.00481747
17.9	0.000177634	2.29	13.5229	19.1332	34.7904	0.0040219	2.29	-0.471885	-0.0442664	34.7904	0.00320723
17.95	0.000114578	2.295	17.1073	19.0933	34.8876	0.00270766	2.295	6.43603	-0.0998757	34.8876	0.00222925
18	0.000193733	2.3	21.0933	19.064	34.9848	0.00392488	2.3	11.1858	-0.128098	34.9848	0.00127468
18.05	0.000165303	2.305	24.6418	19.0557	35.082	0.00555703	2.305	11.5612	-0.1153	35.082	0.00176919
18.1	0.000124444	2.31	25.5607	19.0703	35.1792	0.00229164	2.31	7.82604	-0.0633515	35.1792	0.0013294
18.15	0.000240996	2.315	23.9459	19.1012	35.2763	0.000696028	2.315	0.669408	0.0107605	35.2763	0.00168027
18.2	0.000303617	2.32	21.4388	19.1377	35.3735	0.00345251	2.32	-6.83246	0.080734	35.3735	0.00168706
18.25	0.000182243	2.325	18.1568	19.1667	35.4707	0.00280945	2.325	-11.4086	0.121399	35.4707	0.000784118
18.3	0.000186697	2.33	14.2183	19.1764	35.5679	0.00226246	2.33	-11.7613	0.119026	35.5679	0.00308617
18.35	0.0002766	2.335	12.2867	19.1625	35.6651	0.00291382	2.335	-7.44794	0.076371	35.6651	0.00384633
18.4	0.000272665	2.34	13.7984	19.1312	35.7622	0.00128244	2.34	-0.559165	0.0113426	35.7622	0.00122815
18.45	0.000186493	2.345	17.0348	19.0951	35.8594	0.00154171	2.345	6.49791	-0.0501536	35.8594	0.00181895
18.5	0.000155582	2.35	20.8873	19.0691	35.9566	0.00422269	2.35	11.1915	-0.0839104	35.9566	0.000983122
18.55	0.000289684	2.355	24.9227	19.0643	36.0538	0.00428739	2.355	11.7651	-0.0760821	36.0538	0.00064743
18.6	0.000143564	2.36	25.586	19.0824	36.151	0.00338354	2.36	7.76682	-0.0284934	36.151	0.000542934
18.65	0.000229689	2.365	24.0343	19.1168	36.2481	0.00367828	2.365	0.82977	0.0417296	36.2481	0.00122539
18.7	0.000383416	2.37	21.6055	19.1566	36.3453	0.00538099	2.37	-6.79683	0.108308	36.3453	0.00223575
18.75	0.000273959	2.375	18.0204	19.1887	36.4425	0.00385331	2.375	-11.4956	0.145899	36.4425	0.00244066
18.8	0.00014861	2.38	14.3662	19.2012	36.5397	0.00308423	2.38	-11.6725	0.140575	36.5397	0.00383829
18.85	0.000195369	2.385	12.1526	19.1894	36.6369	0.00295479	2.385	-7.56852	0.0951092	36.6369	0.00491651
18.9	0.000276212	2.39	13.4715	19.159	36.734	0.000924742	2.39	-0.447992	0.0273995	36.734	0.00451484
18.95	0.000129486	2.395	17.0758	19.1234	36.8312	0.000568505	2.395	6.78009	-0.036248	36.8312	0.000980065
19	0.000125508	2.4	20.6146	19.0964	36.9284	0.0041911	2.4	10.9155	-0.0716481	36.9284	0.00246543
19.05	0.000325039	2.405	24.1224	19.0888	37.0256	0.00458888	2.405	11.5771	-0.0658022	37.0256	0.001492
19.1	0.000294849	2.41	25.7143	19.1041	37.1228	0.00210982	2.41	7.70024	-0.020745	37.1228	0.00279902
19.15	0.000258877	2.415	24.3017	19.1365	37.2199	0.00514069	2.415	0.525914	0.0465419	37.2199	0.000333684
19.2	0.000273627	2.42	21.5403	19.1743	37.3171	0.00604378	2.42	-6.7562	0.109817	37.3171	0.002524
19.25	0.000486517	2.425	17.8878	19.2039	37.4143	0.00441987	2.425	-11.187	0.144462	37.4143	0.00282993
19.3	0.000312635	2.43	13.9894	19.2132	37.5115	0.00482009	2.43	-11.5604	0.137174	37.5115	0.00335673
19.35	0.000127912	2.435	12.2437	19.1988	37.6087	0.00316823	2.435	-7.39865	0.0905881	37.6087	0.00355217
19.4	0.000244443	2.44	14.0325	19.1675	37.7058	0.00108351	2.44	-0.294482	0.0224426	37.7058	0.00141857
19.45	0.000213469	2.445	17.3346	19.1323	37.803	0.0018641	2.445	6.65939	-0.0412485	37.803	0.00281201
19.5	0.000398552	2.45	21.0869	19.1073	37.9002	0.00323646	2.45	11.2294	-0.0764561	37.9002	0.00172112
19.55	0.000368639	2.455	24.5272	19.1024	37.9974	0.00232192	2.455	11.6995	-0.0698212	37.9974	0.00122978
19.6	0.000218423	2.46	25.4115	19.1199	38.0946	0.00206138	2.46	7.98456	-0.0232304	38.0946	0.00466814
19.65	0.000389913	2.465	24.247	19.1538	38.1917	0.00607029	2.465	0.814868	0.046395	38.1917	0.00534658
19.7	0.000283401	2.47	21.6077	19.1937	38.2889	0.0075761	2.47	-6.51358	0.112854	38.2889	0.00415765
19.75	0.000405919	2.475	18.5088	19.2269	38.3861	0.00413285	2.475	-11.046	0.151265	38.3861	0.000309877
19.8	0.000368439	2.48	14.5869	19.2414	38.4833	0.00291558	2.48	-11.4137	0.148032	38.4833	0.00249197
19.85	0.000352132	2.485	12.5345	19.2322	38.5805	0.00126244	2.485	-7.24839	0.105667	38.5805	0.00255761
19.9	3.47451e-05	2.49	13.4777	19.2044	38.6776	0.0026257	2.49	-0.401951	0.0416481	38.6776	0.00177219
19.95	0.183482	2.495	16.8447	19.1703	38.7748	0.00526695	2.495	6.84926	-0.0182218	38.7748	0.00231974
20	0.36675	2.5	20.6101	19.1445	38.872	0.00390757	2.5	11.316	-0.0496812	38.872	0.00442215
20.05	0.184196	2.505	24.2645	19.1382	38.9692	0.0058383	2.505	11.9492	-0.039139	38.9692	0.00447161
20.1	0.000250654	2.51	25.7131	19.1543	39.0664	0.00543812	2.51	7.8306	0.0113191	39.0664	0.00174875
20.15	0.000256848	2.515	24.0941	19.1868	39.1635	0.00483651	2.515	0.919543	0.0843964	39.1635	0.00282575
20.2	0.000309731	2.52	21.4754	19.2244	39.2607	0.000592704	2.52	-6.71475	0.153733	39.2607	0.00457088
20.25	0.00036139	2.525	18.0483	19.2541	39.3579	0.0022481	2.525	-11.0636	0.194323	39.3579	0.00105954
20.3	0.000424039	2.53	14.2999	19.264	39.4551	0.00302183	2.53	-11.4655	0.19265	39.4551	0.00328503
20.35	0.000363309	2.535	12.1281	19.2495	39.5523	0.00100489	2.535	-7.40286	0.151284	39.5523	0.000260759
20.4	0.000488958	2.54	13.5857	19.2165	39.6494	0.00298192	2.54	-0.406326	0.0876606	39.6494	0.000992175
20.45	0.000330783	2.545	16.7647	19.1782	39.7466	0.00529749	2.545	6.69194	0.0276765	39.7466	0.00159578
20.5	0.000182002	2.55	21.1547	19.1494	39.8438	0.0597778	2.55	10.9973	-0.00466334	39.8438	0.0292393
20.55	7.68803e-05	2.555	24.2882	19.1408	39.941	0.158824	2.555	11.5975	0.00382018	39.941	0.0715007
20.6	0.000319701	2.56	25.6884	19.1552	40.0382	0.104417	2.56	7.60102	0.0510498	40.0382	0.0476618
20.65	0.000164359	2.565	24.4361	19.1868	40.1353	0.0108295	2.565	0.617556	0.119972	40.1353	0.00600377
20.7	0.000279296	2.57	21.4835	19.2239	40.2325	0.0039806	2.57	-6.74993	0.184551	40.2325	0.00160044
20.75	0.00041507	2.575	18.0737	19.2532	40.3297	0.00382164	2.575	-11.1745	0.220215	40.3297	0.00383963
20.8	0.000412891	2.58	14.3777	19.2633	40.4269	0.0042079	2.58	-11.3522	0.213802	40.4269	0.00298022
20.85	7.63793e-05	2.585	12.5056	19.2502	40.5241	0.00561474	2.585	-7.26463	0.168258	40.5241	0.00239981
20.9	2.63865e-05	2.59	13.9768	19.2198	40.6212	0.00652516	2.59	-0.221855	0.10129	40.6212	0.000322806
20.95	0.000351166	2.595	17.042	19.1848	40.7184	0.00721693	2.595	6.57326	0.0385617	40.7184	0.00272176
21	0.000187183	2.6	21.2595	19.1599	40.8156	0.00460127	2.6	11.2325	0.00384192	40.8156	0.00296524
21.05	0.000104604	2.605	24.6364	19.1556	40.9128	0.00649734	2.605	11.7116	0.0105556	40.9128	0.00207659
21.1	8.75738e-05	2.61	25.7745	19.1747	41.01	0.00590766	2.61	7.73358	0.0567033	41.01	0.00112133
21.15	0.000131365	2.615	24.732	19.2117	41.1071	0.00463747	2.615	0.824263	0.125167	41.1071	0.0020014
21.2	9.22987e-05	2.62	22.1434	19.2556	41.2043	0.00508156	2.62	-6.58763	0.189977	41.2043	0.000848155
21.25	0.000367285	2.625	18.5087	19.2928	41.3015	0.00221696	2.625	-11.1913	0.226318	41.3015	0.00271231
21.3	0.000428825	2.63	14.7189	19.3115	41.3987	0.00383943	2.63	-11.3285	0.220645	41.3987	0.00338627
21.35	0.000359876	2.635	12.9527	19.3074	41.4959	0.00310536	2.635	-7.46855	0.175588	41.4959	0.00220759
21.4	0.000248317	2.64	14.1264	19.286	41.593	0.00395453	2.64	-0.401615	0.108507	41.593	0.00120325
21.45	0.000190309	2.645	17.436	19.2601	41.6902	0.00388115	2.645	6.5957	0.0451355	41.6902	0.00149879
21.5	4.87185e-05	2.65	21.4635	19.2443	41.7874	0.00430184	2.65	10.8435	0.0093079	41.7874	0.000530622
21.55	0.000364958	2.655	24.9296	19.2485	41.8846	0.00550058	2.655	11.4012	0.0139804	41.8846	0.00307183
21.6	0.000437431	2.66	25.4658	19.2743	41.9818	0.00245889	2.66	7.52953	0.057101	41.9818	0.00345199
21.65	0.000113369	2.665	24.445	19.3158	42.0789	0.0033177	2.665	0.595394	0.121899	42.0789	0.00251009
21.7	9.69262e-05	2.67	21.5882	19.3614	42.1761	0.00409735	2.67	-6.84432	0.182499	42.1761	0.0019261
21.75	0.000173644	2.675	17.6753	19.3968	42.2733	0.00364439	2.675	-11.4424	0.214078	42.2733	0.00187864
21.8	0.000212047	2.68	13.8918	19.4104	42.3705	0.00334419	2.68	-11.8475	0.202886	42.3705	0.00467849
21.85	0.000207659	2.685	12.2791	19.3983	42.4677	0.000348131	2.685	-7.73542	0.151378	42.4677	0.00234446
21.9	0.000310493	2.69	13.1848	19.3662	42.5648	0.00132494	2.69	-0.687886	0.0772192	42.5648	0.00151025
21.95	0.000415063	2.695	16.6427	19.3272	42.662	0.00517579	2.695	6.45	0.00656026	42.662	0.000526321
22	0.00011283	2.7	20.7567	19.2962	42.7592	0.00662375	2.7	11.0963	-0.0360964	42.7592	0.00164175
22.05	2.80521e-05	2.705	24.2443	19.2841	42.8564	0.00706846	2.705	11.5957	-0.036977	42.8564	0.00300345
22.1	0.000409767	2.71	25.0987	19.2931	42.9536	0.00199507	2.71	7.7936	0.00211102	42.9536	0.00253265
22.15	0.000375355	2.715	23.9274	19.3174	43.0507	0.00209425	2.715	0.527731	0.0640457	43.0507	0.00201029
22.2	0.00035308	2.72	21.1899	19.3462	43.1479	0.00451746	2.72	-6.82505	0.122384	43.1479	0.000415024
22.25	0.000614018	2.725	17.8856	19.3665	43.2451	0.000935249	2.725	-11.2632	0.152264	43.2451	0.00158248
22.3	0.000635138	2.73	14.0862	19.3666	43.3423	0.00203367	2.73	-11.5398	0.140398	43.3423	0.00102692
22.35	0.000363586	2.735	11.8548	19.3418	43.4395	0.00335188	2.735	-7.50585	0.0894759	43.4395	0.00205241
22.4	0.000303739	2.74	13.3455	19.2984	43.5366	0.00520101	2.74	-0.64661	0.0168517	43.5366	0.00308305
22.45	0.000197117	2.745	16.8114	19.2499	43.6338	0.00411845	2.745	6.50803	-0.0518256	43.6338	0.00306437
22.5	8.6615e-05	2.75	21.0178	19.2118	43.731	0.00304544	2.75	11.2096	-0.0921929	43.731	0.00277508
22.55	0.000287946	2.755	24.7414	19.1954	43.8282	0.00314954	2.755	11.5849	-0.0905081	43.8282	0.000572334
22.6	0.000454735	2.76	25.9324	19.2031	43.9254	0.00411073	2.76	7.87176	-0.0487102	43.9254	0.00191139
22.65	0.000259607	2.765	24.1639	19.2279	44.0225	0.00396378	2.765	0.821613	0.0163112	44.0225	0.00114077
22.7	0.000189188	2.77	21.3352	19.258	44.1197	0.00521993	2.77	-6.62313	0.0784744	44.1197	0.00182884
22.75	0.000168475	2.775	17.9458	19.2805	44.2169	0.00195828	2.775	-11.2341	0.112705	44.2169	0.00179599
22.8	3.08185e-05	2.78	14.4687	19.2843	44.3141	0.00288031	2.78	-11.4459	0.105305	44.3141	0.00221987
22.85	0.000282747	2.785	12.4919	19.2654	44.4113	0.00216374	2.785	-7.32301	0.0589792	44.4113	0.000785531
22.9	0.000559378	2.79	13.9466	19.2296	44.5084	0.00192291	2.79	-0.47631	-0.00872926	44.5084	0.00348647
22.95	0.000387059	2.795	17.1483	19.1896	44.6056	0.00156792	2.795	6.68218	-0.0721532	44.6056	0.00140423
23	0.000229764	2.8	20.9376	19.1594	44.7028	0.0017219	2.8	11.3076	-0.107055	44.7028	0.00263267
23.05	0.000418343	2.805	24.5461	19.1498	44.8	0.00208311	2.805	11.7364	-0.0998195	44.8	0.00328733
23.1	0.000233374	2.81	25.7309	19.1635	44.8972	0.00111605	2.81	8.10253	-0.0523111	44.8972	0.00324544
23.15	0.000277947	2.815	24.31	19.194	44.9943	0.00184458	2.815	1.0056	0.0187016	44.9943	0.00370865
23.2	0.000410458	2.82	21.3739	19.23	45.0915	0.0031616	2.82	-6.37449	0.0871383	45.0915	0.00237455
23.25	0.000326689	2.825	18.3013	19.2588	45.1887	0.000685116	2.825	-10.8711	0.128063	45.1887	0.000950821
23.3	0.000356937	2.83	14.5134	19.2688	45.2859	0.00280629	2.83	-11.1886	0.127893	45.2859	0.00114135
23.35	0.00022416	2.835	12.3956	19.2553	45.3831	0.00244602	2.835	-7.17673	0.0890652	45.3831	0.00073947
23.4	0.000266506	2.84	13.8049	19.2238	45.4802	0.00307765	2.84	-0.33345	0.0287577	45.4802	0.00096377
23.45	0.000372092	2.845	16.7682	19.1868	45.5774	0.00604514	2.845	6.81093	-0.0275065	45.5774	0.00238273
23.5	5.35257e-05	2.85	20.9066	19.1588	45.6746	0.00794473	2.85	11.3486	-0.0556086	45.6746	0.00147441
23.55	0.000233343	2.855	24.3619	19.1509	45.7718	0.0042234	2.855	11.803	-0.0420848	45.7718	0.00144466
23.6	0.000410673	2.86	25.7235	19.1656	45.869	0.00349422	2.86	7.96608	0.0109951	45.869	0.000418336
23.65	0.000521863	2.865	24.0061	19.1964	45.9661	0.00301766	2.865	0.833964	0.0865093	45.9661	0.00166935
23.7	0.000328994	2.87	21.4051	19.2323	46.0633	0.00609979	2.87	-6.63287	0.158111	46.0633	0.00260482
23.75	0.000170286	2.875	17.9683	19.26	46.1605	0.000774377	2.875	-11.1309	0.200768	46.1605	0.00365123
23.8	0.00012382	2.88	14.2708	19.2679	46.2577	0.0015123	2.88	-11.4722	0.200906	46.2577	0.00402135
23.85	0.000251106	2.885	12.0009	19.2514	46.3549	0.00257512	2.885	-7.45737	0.161037	46.3549	0.00478266
23.9	0.000118935	2.89	13.7237	19.217	46.452	0.00392414	2.89	-0.358945	0.0986821	46.452	0.00492122
23.95	0.000275594	2.895	17.0638	19.1782	46.5492	0.00235399	2.895	6.52995	0.0397022	46.5492	0.00274352
24	0.000203997	2.9	21.246	19.1495	46.6464	0.00220089	2.9	11.1351	0.00810462	46.6464	0.00250796
24.05	0.000208447	2.905	24.4242	19.1414	46.7436	0.00458378	2.905	11.7775	0.0174964	46.7436	0.0048569
24.1	3.84382e-05	2.91	25.7712	19.1564	46.8408	0.00193306	2.91	7.86713	0.066227	46.8408	0.00510471
24.15	0.000126446	2.915	24.2562	19.1879	46.9379	0.00214721	2.915	0.661901	0.13718	46.9379	0.00254706
24.2	0.000241659	2.92	21.1435	19.2241	47.0351	0.00344816	2.92	-6.54989	0.204076	47.0351	0.00107582
24.25	7.28864e-05	2.925	18.0611	19.2522	47.1323	0.00591272	2.925	-11.0993	0.242278	47.1323	0.000611806
24.3	0.000362684	2.93	14.2416	19.2607	47.2295	0.00276067	2.93	-11.4082	0.238381	47.2295	2.79805e-05
24.35	0.000437895	2.935	12.2708	19.2453	47.3267	0.00179678	2.935	-7.23835	0.195036	47.3267	0.00162824
24.4	0.000387162	2.94	13.7338	19.2122	47.4238	0.00302871	2.94	-0.291774	0.129911	47.4238	0.0020985
24.45	0.000180866	2.945	17.2125	19.1748	47.521	0.00168787	2.945	6.8674	0.0689307	47.521	0.00191955
24.5	0.000125151	2.95	21.0822	19.1473	47.6182	0.00157967	2.95	11.3884	0.0363326	47.6182	0.00394663
24.55	0.000264541	2.955	24.3959	19.1401	47.7154	0.00326671	2.955	12.0129	0.0457219	47.7154	0.00460489
24.6	0.000387079	2.96	25.813	19.1561	47.8126	0.00244489	2.96	7.99381	0.0951472	47.8126	0.00257983
24.65	0.000335945	2.965	24.3279	19.1888	47.9097	0.00510046	2.965	0.855219	0.16727	47.9097	0.000358427
24.7	0.000287663	2.97	21.4081	19.2265	48.0069	0.00462311	2.97	-6.5163	0.235641	48.0069	0.000353178
24.75	0.000233662	2.975	17.7489	19.2556	48.1041	0.00226501	2.975	-11.0803	0.275336	48.1041	0.00250021
24.8	0.00012618	2.98	14.3834	19.2655	48.2013	0.0019455	2.98	-11.2117	0.272934	48.2013	0.00393283
24.85	0.000164069	2.985	12.6848	19.2522	48.2985	0.00197077	2.985	-7.10195	0.231345	48.2985	0.00155751
24.9	0.000155475	2.99	13.7208	19.2209	48.3956	0.00232434	2.99	-0.260446	0.168162	48.3956	0.00289009
24.95	0.000471954	2.995	16.6358	19.1837	48.4928	0.00274918	2.995	6.97465	0.109103	48.4928	0.00323781
25	0.000433135	3	20.7996	19.1554	48.59	0.00574139	3	11.4662	0.078417	48.59	0.00375221
25.05	0.000173834	3.005	24.5374	19.1471	48.6872	0.00546699	3.005	11.9654	0.0896003	48.6872	0.0025707
25.1	0.000264785	3.01	25.5047	19.1614	48.7844	0.00358068	3.01	8.01944	0.14051	48.7844	0.00313633
25.15	9.22072e-05	3.015	24.0753	19.1917	48.8815	0.00352044	3.015	0.882323	0.213848	48.8815	0.00291467
25.2	0.000175744	3.02	21.2899	19.2271	48.9787	0.00266704	3.02	-6.45823	0.283285	48.9787	0.00173765
25.25	0.000188361	3.025	18.2352	19.255	49.0759	0.00183692	3.025	-11.2222	0.323778	49.0759	0.00217694
25.3	0.00031963	3.03	14.3908	19.2642	49.1731	0.00126986	3.03	-11.3309	0.321596	49.1731	0.00250084
25.35	0.000502382	3.035	12.6435	19.2503	49.2703	0.00203375	3.035	-7.40439	0.279379	49.2703	0.00213051
25.4	0.000382833	3.04	13.8474	19.2191	49.3674	0.00329055	3.04	-0.390528	0.214633	49.3674	0.00257071
25.45	0.0003482	3.045	17.0282	19.1833	49.4646	0.00234547	3.045	6.54148	0.153028	49.4646	0.00204451
25.5	0.000340739	3.05	21.3108	19.1575	49.5618	0.00285987	3.05	10.8773	0.118348	49.5618	0.00128846
25.55	0.000242105	3.055	24.5421	19.1528	49.659	0.00316304	3.055	11.3881	0.12366	49.659	0.00158683
25.6	0.000312346	3.06	26.1797	19.1721	49.7562	0.00530905	3.06	7.49251	0.166923	49.7562	0.00237898
25.65	0.000244269	3.065	24.6114	19.2089	49.8533	0.00555441	3.065	0.570366	0.23133	49.8533	0.00188895
25.7	0.000213188	3.07	21.6859	19.2519	49.9505	0.00428537	3.07	-6.87254	0.29105	49.9505	0.00129336
25.75	0.000208789	3.075	18.6072	19.288	50.0477	0.0024249	3.075	-11.3637	0.321411	50.0477	0.00189025
25.8	0.000133347	3.08	14.7957	19.3057	50.1449	0.00208008	3.08	-11.586	0.309069	50.1449	0.00250713
25.85	9.82405e-05	3.085	12.6785	19.3002	50.2421	0.00271635	3.085	-7.50194	0.256895	50.2421	0.0012388
25.9	0.00013071	3.09	14.0387	19.2771	50.3392	0.00264398	3.09	-0.393738	0.182696	50.3392	0.00365595
25.95	0.000316624	3.095	17.3504	19.249	50.4364	0.00403402	3.095	6.63009	0.112547	50.4364	0.00437229
26	0.000342945	3.1	21.0471	19.2301	50.5336	0.00581638	3.1	11.2017	0.0706742	50.5336	0.00295525
26.05	0.000392894	3.105	24.7441	19.231	50.6308	0.00602049	3.105	11.6556	0.0705332	50.6308	0.00140532
26.1	0.00039687	3.11	25.5909	19.2537	50.728	0.00403022	3.11	7.76136	0.110074	50.728	0.00071007
26.15	0.000553274	3.115	24.2482	19.2922	50.8251	0.00331196	3.115	0.714744	0.172187	50.8251	0.000295016
26.2	0.000449413	3.12	21.6013	19.3354	50.9223	0.00222184	3.12	-6.71005	0.230712	50.9223	0.00152679
26.25	0.000230584	3.125	18.2313	19.3706	51.0195	0.00178549	3.125	-11.2694	0.26074	51.0195	0.00215363
26.3	0.000320326	3.13	14.6194	19.3867	51.1167	0.000975168	3.13	-11.4072	0.248822	51.1167	0.00214176
26.35	0.000274647	3.135	13.0406	19.3798	51.2139	0.00223561	3.135	-7.39433	0.197794	51.2139	0.0024905
26.4	0.000163663	3.14	13.8788	19.3551	51.311	0.0065612	3.14	-0.419426	0.125213	51.311	0.00534109
26.45	0.000107202	3.145	17.2577	19.3252	51.4082	0.00869078	3.145	6.77006	0.0569481	51.4082	0.00266725
26.5	0.000147334	3.15	21.429	19.3053	51.5054	0.00366856	3.15	11.1989	0.0172466	51.5054	0.00145005
26.55	0.000258498	3.155	24.9248	19.3064	51.6026	0.00782259	3.155	11.7935	0.0195514	51.6026	0.00212599
26.6	0.00046946	3.16	26.4814	19.3312	51.6998	0.00611713	3.16	7.98811	0.0619947	51.6998	0.00285664
26.65	0.000509301	3.165	24.5091	19.373	51.7969	0.0036607	3.165	0.769717	0.127556	51.7969	0.00528075
26.7	0.000261023	3.17	21.9712	19.4203	51.8941	0.00102606	3.17	-6.5649	0.18986	51.8941	0.00468752
26.75	0.000226657	3.175	18.7429	19.4606	51.9913	0.00283759	3.175	-11.2315	0.223862	51.9913	0.00310194
26.8	0.000234279	3.18	14.9548	19.4818	52.0885	0.00490504	3.18	-11.2626	0.216065	52.0885	0.00297419
26.85	0.000606144	3.185	12.6265	19.4789	52.1857	0.00475746	3.185	-7.45404	0.169184	52.1857	0.00359387
26.9	0.000454911	3.19	14.1493	19.458	52.2828	0.00476802	3.19	-0.585648	0.100372	52.2828	0.00337979
26.95	9.96548e-05	3.195	17.6398	19.4322	52.38	0.00491075	3.195	6.56727	0.0350877	52.38	0.00266614
27	4.23492e-05	3.2	21.3692	19.4156	52.4772	0.00900366	3.2	10.9111	-0.00261606	52.4772	0.00110869
27.05	0.000335395	3.205	24.8319	19.4189	52.5744	0.00601285	3.205	11.5658	0.000641282	52.5744	0.00266008
27.1	0.000408538	3.21	26.0801	19.4445	52.6716	0.00391965	3.21	7.81644	0.0431633	52.6716	0.00283528
27.15	0.000308606	3.215	24.612	19.4862	52.7687	0.00309726	3.215	0.86397	0.108417	52.7687	0.000583175
27.2	0.000253169	3.22	21.8716	19.5329	52.8659	0.00597192	3.22	-6.76188	0.170342	52.8659	0.0022981
27.25	0.000136989	3.225	18.6213	19.5719	52.9631	0.00258416	3.225	-11.08	0.203932	52.9631	0.00127035
27.3	0.000385912	3.23	15.0456	19.5919	53.0603	0.00334508	3.23	-11.2623	0.195933	53.0603	0.00122665
27.35	0.000214123	3.235	12.9593	19.5883	53.1575	0.00565453	3.235	-7.21823	0.149309	53.1575	0.00284791
27.4	0.000466566	3.24	14.277	19.5668	53.2546	0.00467248	3.24	-0.3138	0.0815107	53.2546	0.00515032
27.45	0.000373377	3.245	17.5097	19.5402	53.3518	0.00474884	3.245	6.64291	0.0180329	53.3518	0.00507542
27.5	0.000183099	3.25	21.6457	19.5231	53.449	0.00467844	3.25	11.1958	-0.0172849	53.449	0.00334842
27.55	0.00038541	3.255	25.0422	19.5258	53.5462	0.00215427	3.255	11.6999	-0.011053	53.5462	0.00160673
27.6	0.000287935	3.26	25.8608	19.5503	53.6434	0.000725979	3.26	7.9132	0.0348486	53.6434	0.00173229
27.65	0.000326153	3.265	24.5112	19.5903	53.7405	0.00193168	3.265	0.894107	0.103564	53.7405	0.00189179
27.7	0.000166316	3.27	22.0263	19.635	53.8377	0.00495138	3.27	-6.47815	0.169091	53.8377	0.00234991
27.75	0.00014218	3.275	18.3937	19.6713	53.9349	0.00484526	3.275	-11.1893	0.206442	53.9349	0.00311434
27.8	0.000106383	3.28	14.7439	19.6875	54.0321	0.00228555	3.28	-11.4206	0.201788	54.0321	0.0039028
27.85	0.000179309	3.285	12.9285	19.6795	54.1293	0.00771296	3.285	-7.25558	0.157764	54.1293	0.00245912
27.9	3.76494e-05	3.29	13.9178	19.6522	54.2264	0.00538641	3.29	-0.609502	0.0918132	54.2264	0.00259469
27.95	0.000204014	3.295	16.8179	19.6181	54.3236	0.00458524	3.295	6.39327	0.0291571	54.3236	0.00275626
28	0.000244204	3.3	21.3035	19.5922	54.4208	0.00529046	3.3	11.0525	-0.00633714	54.4208	0.00120241
28.05	0.000238016	3.305	24.7913	19.586	54.518	0.0036743	3.305	11.7237	-0.000792176	54.518	0.00181294
28.1	0.000199484	3.31	26.0056	19.6021	54.6152	0.000658852	3.31	7.81334	0.0442574	54.6152	0.00284694
28.15	0.000261557	3.315	24.4626	19.6339	54.7123	0.006955	3.315	0.657395	0.111768	54.7123	0.00274757
28.2	0.000339842	3.32	21.688	19.6704	54.8095	0.00528318	3.32	-6.70281	0.175408	54.8095	0.00109682
28.25	9.61737e-05	3.325	18.466	19.6984	54.9067	0.00205063	3.325	-11.249	0.210304	54.9067	0.000916152
28.3	0.000273185	3.33	14.3121	19.7059	55.0039	0.00357482	3.33	-11.5503	0.20294	55.0039	0.00168552
28.35	0.000322859	3.335	12.6039	19.6888	55.1011	0.00502339	3.335	-7.41909	0.155978	55.1011	0.0014507
28.4	0.000201519	3.34	13.9248	19.6536	55.1982	0.00562985	3.34	-0.380084	0.0871307	55.1982	0.000709542
28.45	0.000234356	3.345	17.5407	19.6136	55.2954	0.00551124	3.345	6.81249	0.0225168	55.2954	0.000916997
28.5	0.000419524	3.35	21.3566	19.5832	55.3926	0.00298811	3.35	11.2627	-0.0135362	55.3926	0.00214764
28.55	0.000481154	3.355	24.878	19.5732	55.4898	0.00315319	3.355	11.7387	-0.00766807	55.4898	0.00413822
28.6	0.000449194	3.36	25.9697	19.5859	55.587	0.00397646	3.36	8.03332	0.0381377	55.587	0.00447673
28.65	0.000405911	3.365	24.6069	19.6153	55.6841	0.00514514	3.365	0.932104	0.107053	55.6841	0.00187343
28.7	0.000402073	3.37	22.0425	19.6504	55.7813	0.000715165	3.37	-6.51773	0.172897	55.7813	0.00268434
28.75	0.000263971	3.375	18.4032	19.6777	55.8785	0.00187082	3.375	-11.1637	0.210509	55.8785	0.00348782
28.8	0.000322786	3.38	14.6369	19.6853	55.9757	0.00184285	3.38	-11.1155	0.206377	55.9757	0.000997049
28.85	0.000443647	3.385	12.6977	19.669	56.0729	0.00128323	3.385	-7.19829	0.163469	56.0729	0.00105666
28.9	0.000194692	3.39	14.0711	19.6347	56.17	0.00186031	3.39	-0.224772	0.0992784	56.17	0.00237305
28.95	0.000334356	3.395	17.3065	19.5952	56.2672	0.00217829	3.395	7.01812	0.0395752	56.2672	0.00388163
29	0.000290847	3.4	21.2705	19.5649	56.3644	0.004426	3.4	11.5365	0.0087447	56.3644	0.00252799
29.05	0.000320475	3.405	24.6986	19.5545	56.4616	0.00651223	3.405	12.0992	0.0203595	56.4616	0.00298296
29.1	0.000220738	3.41	26.0091	19.567	56.5588	0.00798008	3.41	8.19642	0.0724115	56.5588	0.00356603
29.15	0.000484486	3.415	24.6577	19.5962	56.6559	0.00768341	3.415	1.17975	0.147795	56.6559	0.00307074
29.2	0.000397084	3.42	21.8889	19.6312	56.7531	0.00216916	3.42	-6.40978	0.220127	56.7531	0.00285228
29.25	0.000531704	3.425	18.6881	19.659	56.8503	0.00335216	3.425	-10.9288	0.264157	56.8503	0.00137438
29.3	0.000477061	3.43	14.7125	19.6676	56.9475	0.00585186	3.43	-11.1819	0.266178	56.9475	0.00178361
29.35	0.000384663	3.435	12.7681	19.6525	57.0447	0.00574995	3.435	-7.27659	0.228696	57.0447	0.00134172
29.4	0.000109684	3.44	14.1223	19.6197	57.1418	0.00271071	3.44	-0.45977	0.168791	57.1418	0.000987106
29.45	0.000270409	3.445	17.3794	19.5817	57.239	0.00215112	3.445	6.86361	0.112082	57.239	0.00376571
29.5	0.000772326	3.45	21.2471	19.553	57.3362	0.00139948	3.45	11.2999	0.0829798	57.3362	0.00440085
29.55	0.000663165	3.455	24.899	19.5451	57.4334	0.00487053	3.455	11.9551	0.0951662	57.4334	0.00392896
29.6	0.000430722	3.46	26.5015	19.5606	57.5306	0.0045977	3.46	8.01296	0.146789	57.5306	0.00155967
29.65	0.000292761	3.465	24.4883	19.5931	57.6277	0.00385837	3.465	1.01026	0.220856	57.6277	0.00106543
29.7	8.91558e-05	3.47	22.0669	19.6313	57.7249	0.00346069	3.47	-6.42565	0.291199	57.7249	0.00113894
29.75	0.000212256	3.475	18.6578	19.6618	57.8221	0.00254482	3.475	-11.1457	0.332746	57.8221	0.0012651
29.8	0.000151668	3.48	14.4758	19.6726	57.9193	0.00517964	3.48	-11.2216	0.331773	57.9193	0.00181013
29.85	0.000139443	3.485	12.8901	19.6596	58.0165	0.00498548	3.485	-7.28372	0.291017	58.0165	0.00207498
29.9	0.000108516	3.49	14.2647	19.629	58.1136	0.00494165	3.49	-0.309078	0.227972	58.1136	0.00183694
29.95	3.59579e-05	3.495	17.4595	19.5938	58.2108	0.00157908	3.495	6.68673	0.168279	58.2108	0.00157638
30	0.000130428	3.5	21.6161	19.5687	58.308	0.00262318	3.5	11.2372	0.135982	58.308	0.00123632
30.05	0.00015696	3.505	25.3147	19.5648	58.4052	0.00273199	3.505	11.8272	0.144638	58.4052	0.00282732
30.1	0.00044448	3.51	26.1393	19.584	58.5024	0.00694917	3.51	7.97498	0.192508	58.5024	0.0027313
30.15	0.000260194	3.515	24.7159	19.6196	58.5995	0.00433593	3.515	1.12417	0.262883	58.5995	0.00324332
30.2	0.000282672	3.52	21.9304	19.6605	58.6967	0.0018381	3.52	-6.59756	0.329707	58.6967	0.00259706
30.25	0.000450502	3.525	18.7343	19.6941	58.7939	0.00229785	3.525	-11.0106	0.367798	58.7939	0.00313791
30.3	0.000274452	3.53	15.1614	19.7089	58.8911	0.00357403	3.53	-11.1699	0.363672	58.8911	0.000974965
30.35	0.000239729	3.535	12.8411	19.7001	58.9883	0.00152346	3.535	-6.94517	0.320456	58.9883	0.00185443
30.4	0.000399072	3.54	14.2703	19.6735	59.0854	0.00170784	3.54	-0.082952	0.255952	59.0854	0.00302972
30.45	0.000297681	3.545	17.845	19.6424	59.1826	0.00375925	3.545	7.0824	0.195937	59.1826	0.00402408
30.5	0.000210137	3.55	21.6305	19.6214	59.2798	0.00569983	3.55	11.5937	0.16454	59.2798	0.0017155
30.55	0.000550048	3.555	25.3354	19.6213	59.377	0.00495557	3.555	12.0796	0.175198	59.377	0.00140963
30.6	0.000443186	3.56	26.3441	19.6443	59.4742	0.00310801	3.56	8.32604	0.225929	59.4742	0.00190401
30.65	0.000489942	3.565	25.0295	19.6843	59.5713	0.00248077	3.565	1.22509	0.299792	59.5713	0.000300176
30.7	0.000410858	3.57	22.1074	19.7294	59.6685	0.00319165	3.57	-6.33939	0.370434	59.6685	0.00246528
30.75	0.000318283	3.575	18.5869	19.7664	59.7657	0.00632994	3.575	-11.0458	0.412415	59.7657	0.00190809
30.8	0.000457414	3.58	15.0448	19.7837	59.8629	0.0766857	3.58	-11.1523	0.411874	59.8629	0.0204556
30.85	0.000302369	3.585	12.8772	19.7767	59.9601	0.108986	3.585	-7.12783	0.371583	59.9601	0.0309109
30.9	0.00014157	3.59	14.269	19.7513	60.0572	0.0387815	3.59	-0.254128	0.309071	60.0572	0.00946602
30.95	0.000428462	3.595	17.4765	19.7201	60.1544	0.00400681	3.595	6.70233	0.249824	60.1544	0.00508514
31	0.000276909	3.6	21.4033	19.6977	60.2516	0.00172658	3.6	11.4222	0.217884	60.2516	0.00464189
31.05	0.000186364	3.605	25.1081	19.6949	60.3488	0.00361016	3.605	11.9602	0.227048	60.3488	0.00406174
31.1	0.000334214	3.61	25.8458	19.7138	60.446	0.00679984	3.61	8.19946	0.275708	60.446	0.00280457
31.15	0.000467105	3.615	24.7543	19.7488	60.5431	0.00771599	3.615	1.20387	0.347117	60.5431	0.00198754
31.2	0.000155349	3.62	22.2243	19.7889	60.6403	0.00468561	3.62	-6.1215	0.415381	60.6403	0.0022245
31.25	0.000135054	3.625	18.4139	19.8207	60.7375	0.00283362	3.625	-10.6293	0.455801	60.7375	0.00110504
31.3	0.000152903	3.63	14.8229	19.8326	60.8347	0.00227481	3.63	-10.9596	0.454842	60.8347	0.00306462
31.35	0.000423233	3.635	13.0847	19.8207	60.9319	0.00565288	3.635	-6.92995	0.414951	60.9319	0.00199747
31.4	0.000167676	3.64	14.2206	19.7907	61.029	0.00533554	3.64	0.0517364	0.353486	61.029	0.000859059
31.45	0.000318195	3.645	17.4301	19.755	61.1262	0.00384688	3.645	7.21424	0.296278	61.1262	0.000627235
31.5	0.00028036	3.65	21.3872	19.7283	61.2234	0.00165259	3.65	11.474	0.267332	61.2234	0.00167563
31.55	0.000160339	3.655	25.1511	19.7218	61.3206	0.00263897	3.655	12.2725	0.279926	61.3206	0.00256245
31.6	0.000175926	3.66	26.2291	19.7383	61.4178	0.00571835	3.66	8.44395	0.332395	61.4178	0.00364633
31.65	0.000273273	3.665	25.0434	19.7719	61.5149	0.005957	3.665	1.39604	0.408013	61.5149	0.00250292
31.7	0.000337493	3.67	22.1753	19.8113	61.6121	0.002327	3.67	-6.2812	0.48034	61.6121	0.000817439
31.75	0.000311723	3.675	18.8655	19.8433	61.7093	0.00269154	3.675	-10.7518	0.523998	61.7093	0.00128449
31.8	0.000437838	3.68	15.0601	19.8562	61.8065	0.00271594	3.68	-10.9591	0.525362	61.8065	0.00118226
31.85	0.000476327	3.685	13.0654	19.8454	61.9037	0.00251217	3.685	-6.95633	0.48719	61.9037	0.00141659
31.9	7.87878e-05	3.69	14.3234	19.8171	62.0008	0.00320865	3.69	-0.030598	0.426898	62.0008	0.00229284
31.95	0.000278384	3.695	18.1214	19.7847	62.098	0.00338584	3.695	7.09071	0.370188	62.098	0.00222301
32	0.000428414	3.7	21.9	19.7628	62.1952	0.00296271	3.7	11.6869	0.34131	62.1952	0.00323456
32.05	0.000427378	3.705	25.3237	19.7616	62.2924	0.00107388	3.705	11.9928	0.353707	62.2924	0.00340049
32.1	0.000140237	3.71	26.4353	19.7834	62.3896	0.00309728	3.71	8.08974	0.405054	62.3896	0.00130673
32.15	0.000251885	3.715	25.1357	19.8222	62.4867	0.0037526	3.715	1.24287	0.478294	62.4867	0.0013764
32.2	0.000144633	3.72	22.3634	19.8666	62.5839	0.00361421	3.72	-6.2668	0.547569	62.5839	0.000290753
32.25	0.000164292	3.725	18.9382	19.9034	62.6811	0.00333871	3.725	-10.7742	0.588041	62.6811	0.00249383
32.3	0.000255884	3.73	15.0302	19.9203	62.7783	0.000316587	3.73	-11.16	0.586029	62.7783	0.00305737
32.35	0.000314343	3.735	12.9969	19.913	62.8755	0.00273996	3.735	-6.94713	0.544148	62.8755	0.00299483
32.4	0.00032141	3.74	14.475	19.8875	62.9726	0.00425402	3.74	0.070629	0.48017	62.9726	0.00420211
32.45	0.000367505	3.745	17.782	19.8567	63.0698	0.00486065	3.745	7.10758	0.420101	63.0698	0.00194123
32.5	0.000378989	3.75	21.6368	19.8351	63.167	0.00133209	3.75	11.7082	0.388109	63.167	0.00151331
32.55	0.000284654	3.755	25.311	19.8336	63.2642	0.00485361	3.755	12.327	0.397852	63.2642	0.00267947
32.6	0.000321825	3.76	26.4583	19.8547	63.3614	0.00542801	3.76	8.40531	0.447554	63.3614	0.00248897
32.65	0.000199127	3.765	24.9352	19.8924	63.4585	0.00118074	3.765	1.34674	0.520137	63.4585	0.00076558
32.7	0.000207001	3.77	22.4884	19.9356	63.5557	0.00384672	3.77	-5.95387	0.589443	63.5557	0.00180259
32.75	0.000285917	3.775	18.8324	19.971	63.6529	0.00127965	3.775	-10.4939	0.63074	63.6529	0.00160945
32.8	0.000327104	3.78	15.2508	19.9865	63.7501	0.00377108	3.78	-10.6451	0.630633	63.7501	0.00110206
32.85	0.000164635	3.785	12.7117	19.9771	63.8473	0.00784532	3.785	-6.60217	0.59189	63.8473	0.00183185
32.9	0.000107414	3.79	14.3198	19.9485	63.9444	0.00971569	3.79	0.386006	0.532038	63.9444	0.00270744
32.95	0.000202478	3.795	17.2887	19.9134	64.0416	0.00721497	3.795	7.4968	0.476839	64.0416	0.000415507
33	0.000250587	3.8	21.5959	19.8869	64.1388	0.00515838	3.8	12.0894	0.450481	64.1388	0.00367905
33.05	0.000197467	3.805	24.9947	19.8796	64.236	0.00536123	3.805	12.4421	0.466339	64.236	0.00450803
33.1	0.000108603	3.81	25.9251	19.8936	64.3332	0.00222568	3.81	8.61784	0.522157	64.3332	0.00364431
33.15	0.000171018	3.815	24.6315	19.9231	64.4303	0.00223786	3.815	1.3919	0.600607	64.4303	0.00126784
33.2	0.000427762	3.82	21.939	19.9572	64.5275	0.00337922	3.82	-5.88633	0.675327	64.5275	0.00106926
33.25	0.000414349	3.825	18.7661	19.983	64.6247	0.00165533	3.825	-10.6204	0.721303	64.6247	0.00247013
33.3	0.00032965	3.83	14.6546	19.9889	64.7219	0.00231021	3.83	-10.9583	0.724666	64.7219	0.00427037
33.35	0.000218569	3.835	13.1286	19.9708	64.8191	0.00294833	3.835	-6.82819	0.687816	64.8191	0.00276693
33.4	0.000115084	3.84	14.0629	19.934	64.9162	0.0016977	3.84	-0.06681	0.628183	64.9162	4.67568e-05
33.45	8.40449e-06	3.845	17.2864	19.8911	65.0134	0.00248233	3.845	7.15625	0.571431	65.0134	0.000920087
33.5	0.000170362	3.85	21.335	19.8567	65.1106	0.00104269	3.85	11.5461	0.54171	65.1106	0.000815412
33.55	0.000308447	3.855	24.7372	19.8415	65.2078	0.00366188	3.855	12.3127	0.552677	65.2078	0.00117456
33.6	0.000146783	3.86	25.847	19.8479	65.305	0.00641655	3.86	8.33365	0.602666	65.305	0.00184998
33.65	0.00024039	3.865	24.4045	19.8697	65.4021	0.00528252	3.865	1.23798	0.674675	65.4021	0.00133693
33.7	0.000297037	3.87	21.697	19.8961	65.4993	0.00592882	3.87	-6.02412	0.742532	65.4993	0.00199232
33.75	0.000230312	3.875	18.4204	19.9142	65.5965	0.00469566	3.875	-10.6867	0.781506	65.5965	0.00292859
33.8	5.47353e-05	3.88	14.6768	19.9127	65.6937	0.00333317	3.88	-10.9396	0.777996	65.6937	0.00124423
33.85	0.000129135	3.885	12.7224	19.8871	65.7909	0.00438413	3.885	-7.13535	0.73434	65.7909	0.000747386
33.9	2.27745e-05	3.89	13.9823	19.8435	65.888	0.00624373	3.89	-0.040754	0.667766	65.888	0.00171949
33.95	0.000155893	3.895	17.4043	19.7949	65.9852	0.00179622	3.895	7.15029	0.604266	65.9852	0.00231443
34	0.000275033	3.9	21.3797	19.7558	66.0824	0.00591316	3.9	11.6873	0.568394	66.0824	0.00172796
34.05	0.000301557	3.905	24.7115	19.7367	66.1796	0.00744293	3.905	12.5129	0.574082	66.1796	0.00157182
34.1	9.36498e-05	3.91	25.9523	19.7402	66.2768	0.00513869	3.91	8.24037	0.619584	66.2768	0.00304702
34.15	3.86117e-05	3.915	24.443	19.76	66.3739	0.00110513	3.915	1.30205	0.687496	66.3739	0.00160775
34.2	0.000301613	3.92	21.7293	19.7848	66.4711	0.00124622	3.92	-6.11151	0.751507	66.4711	0.000633489
34.25	0.000345597	3.925	18.1249	19.8011	66.5683	0.00426146	3.925	-10.5739	0.78693	66.5683	0.000704071
34.3	0.00042385	3.93	14.5126	19.7977	66.6655	0.00694156	3.93	-11.0102	0.780215	66.6655	0.000282355
34.35	0.000509184	3.935	12.595	19.7704	66.7627	0.00470129	3.935	-7.14989	0.733576	66.7627	0.00221546
34.4	0.000309433	3.94	13.9015	19.7251	66.8598	0.00344503	3.94	-0.295254	0.663942	66.8598	0.00193032
34.45	0.000218185	3.945	17.1783	19.6748	66.957	0.00400525	3.945	6.84396	0.596873	66.957	0.000704207
34.5	0.000413018	3.95	21.2601	19.634	67.0542	0.00600929	3.95	11.4818	0.556749	67.0542	0.000678003
34.55	0.000175503	3.955	24.6008	19.6135	67.1514	0.00601411	3.955	12.039	0.557465	67.1514	0.00110386
34.6	0.000298444	3.96	25.7389	19.6155	67.2486	0.00450873	3.96	8.2435	0.597395	67.2486	0.0017415
34.65	0.000561034	3.965	24.4496	19.6341	67.3457	0.00193783	3.965	1.16351	0.65972	67.3457	0.00135216
34.7	0.00042978	3.97	21.577	19.658	67.4429	0.00162714	3.97	-6.16224	0.718417	67.4429	0.000785139
34.75	0.000501597	3.975	18.2552	19.6744	67.5401	0.00303848	3.975	-10.8656	0.7486	67.5401	0.000680923
34.8	0.000277969	3.98	14.6958	19.6721	67.6373	0.00493258	3.98	-11.1188	0.736534	67.6373	0.0023161
34.85	0.000211967	3.985	12.715	19.6466	67.7345	0.00511724	3.985	-6.9053	0.684915	67.7345	0.00265766
34.9	0.000170991	3.99	13.7901	19.6029	67.8316	0.0048367	3.99	0.046466	0.611589	67.8316	0.000428713
34.95	0.000482491	3.995	16.8576	19.5536	67.9288	0.00380759	3.995	7.0462	0.542408	67.9288	0.000671523
35	0.000564144	4	20.9173	19.513	68.026	0.00561844	4	11.6291	0.501403	68.026	0.00321846
35.05	0.000393641	4.005	24.3244	19.4924	68.1232	0.00627078	4.005	12.1992	0.502142	68.1232	0.00356202
35.1	0.000177773	4.01	25.9783	19.4949	68.2204	0.00308114	4.01	8.40858	0.542899	68.2204	0.00167051
35.15	0.000204588	4.015	24.4048	19.5147	68.3175	0.00399402	4.015	1.35416	0.60683	68.3175	0.00236397
35.2	0.000113693	4.02	21.6365	19.5405	68.4147	0.00494681	4.02	-6.08657	0.667784	68.4147	0.00100053
35.25	0.000125083	4.025	18.4847	19.5593	68.5119	0.00290031	4.025	-10.576	0.70082	68.5119	0.0022079
35.3	0.000216254	4.03	14.5142	19.559	68.6091	0.00353011	4.03	-10.7724	0.692491	68.6091	0.00140122
35.35	0.000299359	4.035	12.2038	19.5344	68.7063	0.00586354	4.035	-6.75594	0.645527	68.7063	0.0015553
35.4	0.000487359	4.04	13.5177	19.4912	68.8034	0.00467313	4.04	0.146138	0.577313	68.8034	0.000404265
35.45	0.000355105	4.045	17.0826	19.4431	68.9006	0.00333667	4.045	7.26926	0.513479	68.9006	0.00189902
35.5	0.00038741	4.05	21.0732	19.405	68.9978	0.00326569	4.05	11.7464	0.478101	68.9978	0.00142082
35.55	0.000373772	4.055	24.892	19.3881	69.095	0.00389596	4.055	12.4098	0.484708	69.095	0.00186956
35.6	0.000172966	4.06	25.8283	19.395	69.1922	0.00584088	4.06	8.61733	0.531607	69.1922	0.00249283
35.65	0.000350546	4.065	24.5233	19.4191	69.2893	0.00515441	4.065	1.31924	0.60176	69.2893	0.00199512
35.7	0.000329869	4.07	21.6249	19.4492	69.3865	0.00252295	4.07	-5.94239	0.668695	69.3865	0.000935722
35.75	0.000140414	4.075	18.4231	19.4724	69.4837	0.00202524	4.075	-10.5913	0.707424	69.4837	0.00169001
35.8	0.000318179	4.08	14.729	19.4773	69.5809	0.00499074	4.08	-10.6875	0.704467	69.5809	0.00389643
35.85	0.000311556	4.085	12.7827	19.4596	69.6781	0.00595085	4.085	-6.69182	0.662579	69.6781	0.0062764
35.9	0.000138896	4.09	14.0162	19.4246	69.7752	0.00201626	4.09	0.218659	0.599215	69.7752	0.00498994
35.95	0.000118386	4.095	17.1793	19.3849	69.8724	0.00135832	4.095	7.43021	0.540085	69.8724	0.00192979
36	0.000139066	4.1	21.1633	19.3548	69.9696	0.00302406	4.1	11.8162	0.50935	69.9696	0.00126585
36.05	0.000106125	4.105	24.6458	19.3451	70.0668	0.00194209	4.105	12.3516	0.520316	70.0668	0.00069314
36.1	0.000277471	4.11	25.8836	19.3584	70.164	0.00352013	4.11	8.42307	0.57084	70.164	0.00190869
36.15	0.000343912	4.115	24.4676	19.3887	70.2611	0.00405701	4.115	1.44387	0.643858	70.2611	0.00273237
36.2	0.000182239	4.12	21.6865	19.4247	70.3583	0.00513	4.12	-6.18549	0.713077	70.3583	0.000448123
36.25	3.72201e-05	4.125	18.5149	19.4534	70.4555	0.00256362	4.125	-10.6644	0.753319	70.4555	0.0013666
36.3	9.15098e-05	4.13	14.5522	19.4628	70.5527	0.000666138	4.13	-10.9867	0.750921	70.5527	0.00221229
36.35	0.000306469	4.135	12.3435	19.4478	70.6499	0.00310113	4.135	-6.73556	0.708694	70.6499	0.00226449
36.4	0.000426026	4.14	13.6228	19.414	70.747	0.00562656	4.14	0.232009	0.644493	70.747	0.00217024
36.45	0.000368924	4.145	16.8857	19.3744	70.8442	0.00521527	4.145	7.14319	0.584138	70.8442	0.00117885
36.5	0.000253151	4.15	21.137	19.344	70.9414	0.00251123	4.15	11.6577	0.551437	70.9414	0.00157424
36.55	0.000167314	4.155	24.4656	19.3338	71.0386	0.00315442	4.155	12.3146	0.559839	71.0386	0.00148241
36.6	0.000145429	4.16	25.9995	19.3467	71.1358	0.00265298	4.16	8.46406	0.607688	71.1358	0.0011907
36.65	0.000183093	4.165	24.4522	19.3768	71.2329	0.00144198	4.165	1.37786	0.678099	71.2329	0.000835328
36.7	0.000175153	4.17	21.7485	19.4125	71.3301	0.00131002	4.17	-5.91598	0.744971	71.3301	0.00270395
36.75	0.000274126	4.175	18.196	19.4403	71.4273	0.00448549	4.175	-10.4916	0.783556	71.4273	0.00273088
36.8	7.0275e-05	4.18	14.4342	19.4486	71.5245	0.0040205	4.18	-10.8183	0.780267	71.5245	0.00199926
36.85	0.000202875	4.185	12.5872	19.4332	71.6217	0.00287248	4.185	-6.53358	0.737786	71.6217	0.00219361
36.9	0.000326073	4.19	13.7096	19.3992	71.7188	0.00217685	4.19	0.417497	0.67396	71.7188	0.00144239
36.95	0.000301864	4.195	16.7275	19.3591	71.816	0.00368473	4.195	7.28459	0.614511	71.816	0.000830397
37	3.31713e-05	4.2	20.892	19.3276	71.9132	0.00482934	4.2	12.1126	0.583396	71.9132	0.00271823
37.05	0.000298137	4.205	24.4539	19.3161	72.0104	0.00169559	4.205	12.5101	0.594306	72.0104	0.00194967
37.1	0.000434565	4.21	25.8765	19.3275	72.1076	0.00314176	4.21	8.58579	0.645234	72.1076	0.00209371
37.15	0.000147398	4.215	24.1699	19.3554	72.2047	0.00125416	4.215	1.59961	0.718944	72.2047	0.000681583
37.2	0.000188979	4.22	21.6346	19.3885	72.3019	0.00588457	4.22	-5.90481	0.789225	72.3019	0.00121255
37.25	0.000221134	4.225	18.0525	19.4135	72.3991	0.00279757	4.225	-10.4868	0.830997	72.3991	0.0012417
37.3	0.000246337	4.23	14.1439	19.4181	72.4963	0.00192999	4.23	-10.662	0.830612	72.4963	0.00124503
37.35	0.000387572	4.235	12.0085	19.398	72.5935	0.00219392	4.235	-6.55196	0.790881	72.5935	0.00173002
37.4	0.000366976	4.24	13.7437	19.3595	72.6906	0.00354479	4.24	0.464682	0.729526	72.6906	0.00166698
37.45	0.000123171	4.245	16.8698	19.3156	72.7878	0.000988395	4.245	7.59917	0.672499	72.7878	0.000533462
37.5	0.000428516	4.25	20.7365	19.2805	72.885	0.00180332	4.25	11.909	0.643826	72.885	0.00149092
37.55	0.000311062	4.255	24.2456	19.265	72.9822	0.00285763	4.255	12.6521	0.65679	72.9822	0.00119052
37.6	0.000187838	4.26	25.532	19.2719	73.0794	0.00917484	4.26	8.75043	0.709592	73.0794	0.000527635
37.65	0.000139139	4.265	24.0217	19.2949	73.1765	0.00798414	4.265	1.61446	0.785233	73.1765	0.00112882
37.7	0.000241102	4.27	21.2745	19.3233	73.2737	0.00430026	4.27	-5.70557	0.857402	73.2737	0.000884775
37.75	0.000292069	4.275	18.2802	19.3442	73.3709	0.00462759	4.275	-10.3818	0.901133	73.3709	0.00259338
37.8	0.000133666	4.28	14.0971	19.3459	73.4681	0.00634118	4.28	-10.3031	0.903002	73.4681	0.00236884
37.85	0.000166544	4.285	12.5019	19.3241	73.5653	0.00514471	4.285	-6.58405	0.865806	73.5653	0.000440067
37.9	0.000289209	4.29	13.5681	19.2847	73.6624	0.00163433	4.29	0.597119	0.806892	73.6624	0.00174383
37.95	0.000121163	4.295	17.0032	19.2404	73.7596	0.00166975	4.295	7.76328	0.75218	73.7596	0.00111835
38	0.000226331	4.3	20.9095	19.2059	73.8568	0.00122671	4.3	12.0268	0.725871	73.8568	0.0011896
38.05	0.000276801	4.305	24.4429	19.1919	73.954	0.00301148	4.305	12.4955	0.740918	73.954	0.000875394
38.1	0.000287557	4.31	25.6486	19.201	74.0512	0.00173234	4.31	8.58372	0.794965	74.0512	0.00130648
38.15	0.000600099	4.315	24.2592	19.2273	74.1483	0.00347362	4.315	1.64331	0.870987	74.1483	0.00179499
38.2	0.000458735	4.32	21.6241	19.2595	74.2455	0.00307915	4.32	-5.69056	0.943093	74.2455	0.00166011
38.25	0.000267586	4.325	18.0884	19.2844	74.3427	0.00129936	4.325	-10.2977	0.986577	74.3427	0.0015245
38.3	0.00024921	4.33	14.3601	19.2906	74.4399	0.00150344	4.33	-10.4414	0.987939	74.4399	0.000692049
38.35	0.000176838	4.335	12.6984	19.2741	74.5371	0.00148547	4.335	-6.66638	0.949698	74.5371	0.00183504
38.4	0.00022671	4.34	14.0071	19.2406	74.6342	0.00221146	4.34	0.348562	0.888991	74.6342	0.00323728
38.45	0.000147903	4.345	16.9655	19.2026	74.7314	0.00449458	4.345	7.51884	0.831549	74.7314	0.00192609
38.5	0.000340468	4.35	21.137	19.1746	74.8286	0.00436786	4.35	12.2461	0.801953	74.8286	0.000377678
38.55	0.000587157	4.355	24.7435	19.1677	74.9258	0.00450068	4.355	12.7956	0.814172	74.9258	0.00158932
38.6	0.000358922	4.36	26.0035	19.1847	75.023	0.00199852	4.36	8.87695	0.866406	75.023	0.0040083
38.65	0.000117927	4.365	24.4202	19.2184	75.1201	0.00527084	4.365	1.74672	0.941434	75.1201	0.00458981
38.7	0.000139806	4.37	21.2856	19.2575	75.2173	0.00478288	4.37	-5.70947	1.01282	75.2173	0.00392955
38.75	0.0001515	4.375	18.4644	19.2888	75.3145	0.00446017	4.375	-10.1439	1.05559	75.3145	0.00308343
38.8	0.000129725	4.38	14.1982	19.3008	75.4117	0.00327066	4.38	-10.565	1.05619	75.4117	0.00100855
38.85	0.000130343	4.385	12.6467	19.2895	75.5089	0.00173345	4.385	-6.39593	1.01716	75.5089	0.00144472
38.9	0.000138136	4.39	14.1574	19.2615	75.606	0.00105737	4.39	0.551023	0.956067	75.606	0.00452513
38.95	0.000206564	4.395	17.4519	19.2294	75.7032	0.00322843	4.395	7.75444	0.898877	75.7032	0.00356437
39	0.000305983	4.4	21.1484	19.2071	75.8004	0.00273209	4.4	12.021	0.869681	75.8004	0.000795434
39.05	0.000168862	4.405	24.6022	19.2049	75.8976	0.00239553	4.405	12.6217	0.881642	75.8976	0.00173879
39.1	0.000384521	4.41	25.7802	19.225	75.9948	0.00284609	4.41	8.76265	0.932736	75.9948	0.000679439
39.15	0.000252879	4.415	24.1471	19.2611	76.0919	0.00580669	4.415	1.79916	1.00614	76.0919	0.000399489
39.2	0.000262894	4.42	21.4097	19.3014	76.1891	0.00354076	4.42	-5.73229	1.07576	76.1891	0.00266821
39.25	0.000354137	4.425	17.9471	19.3332	76.2863	0.00131193	4.425	-10.3945	1.11645	76.2863	0.00444398
39.3	0.000275212	4.43	14.4259	19.3453	76.3835	0.00271764	4.43	-10.4938	1.1145	76.3835	0.00282894
39.35	8.33813e-05	4.435	12.5637	19.3336	76.4807	0.00465033	4.435	-6.48153	1.07272	76.4807	0.00182447
39.4	8.60251e-05	4.44	13.6945	19.3038	76.5778	0.00276494	4.44	0.37247	1.00864	76.5778	0.00382036
39.45	8.44934e-05	4.445	17.1629	19.269	76.675	0.00469443	4.445	7.53505	0.947895	76.675	0.00351714
39.5	0.000120236	4.45	21.252	19.244	76.7722	0.00777462	4.45	12.1986	0.914845	76.7722	0.00408944
39.55	0.000107224	4.455	24.6755	19.2395	76.8694	0.00883066	4.455	12.9598	0.923557	76.8694	0.00516733
39.6	2.35422e-05	4.46	25.8627	19.2582	76.9666	0.00768098	4.46	8.89571	0.972452	76.9666	0.00355897
39.65	0.000220931	4.465	24.6228	19.2939	77.0637	0.00540482	4.465	1.96056	1.04442	77.0637	0.00214179
39.7	0.000420391	4.47	21.5927	19.3347	77.1609	0.00325556	4.47	-5.47039	1.11326	77.1609	8.39623e-05
39.75	0.000581425	4.475	18.0273	19.3668	77.2581	0.000952287	4.475	-10.2643	1.15386	77.2581	0.00137364
39.8	0.000439569	4.48	14.1333	19.3782	77.3553	0.00266458	4.48	-10.4107	1.15225	77.3553	0.00257636
39.85	0.000125846	4.485	12.1454	19.3645	77.4525	0.00379344	4.485	-6.42554	1.11099	77.4525	0.00191606
39.9	0.000382386	4.49	13.5805	19.3317	77.5496	0.00494214	4.49	0.648351	1.04767	77.5496	0.002334
39.95	0.000247116	4.495	16.6594	19.2924	77.6468	0.00382332	4.495	7.60593	0.988125	77.6468	0.00322222
40	0.000265902	4.5	20.5847	19.261	77.744	0.00369021	4.5	12.1203	0.956337	77.744	0.00120668
40.05	0.0003547	4.505	24.2605	19.2489	77.8412	0.00519597	4.505	12.9834	0.965989	77.8412	0.00037763
40.1	0.000219485	4.51	25.4722	19.2587	77.9384	0.00449367	4.51	8.86225	1.01552	77.9384	0.000848288
40.15	0.000232041	4.515	23.8455	19.2839			4.515	1.9445	1.08785
40.2	0.000171213	4.52	21.1289	19.3135			4.52	-5.40425	1.15686
40.25	0.000145813	4.525	17.9717	19.3351			4.525	-9.92709	1.19788
40.3	0.000201498	4.53	14.2858	19.3375			4.53	-10.1752	1.19742
40.35	0.000142021	4.535	12.4892	19.3167			4.535	-6.13543	1.15806
40.4	0.000113348	4.54	13.6872	19.2784			4.54	0.911363	1.09734
40.45	0.000105955	4.545	17.0314	19.2355			4.545	7.98599	1.0411
40.5	0.00029878	4.55	21.035	19.2024			4.55	12.2164	1.0132
40.55	0.000306473	4.555	24.4149	19.1898			4.555	12.9602	1.02671
40.6	0.000352619	4.56	25.6273	19.1998			4.56	9.25129	1.07996
40.65	0.000188962	4.565	23.8721	19.2257			4.565	2.31759	1.15651
40.7	0.000219574	4.57	21.2018	19.2567			4.57	-5.17664	1.23042
40.75	0.00043018	4.575	18.2433	19.2803			4.575	-9.90362	1.27644
40.8	0.000285257	4.58	14.4251	19.2855			4.58	-10.0677	1.28061
40.85	0.000185419	4.585	12.5956	19.2676			4.585	-6.12584	1.24543
40.9	0.000187364	4.59	13.5877	19.232			4.59	0.980651	1.18837
40.95	0.000393768	4.595	16.8923	19.1912			4.595	8.03358	1.13533
41	0.000478445	4.6	20.9385	19.1601			4.6	12.5811	1.1105
41.05	0.000377155	4.605	24.5327	19.1497			4.605	13.1264	1.12734
41.1	0.000297582	4.61	25.7332	19.1624			4.61	9.2147	1.18388
41.15	8.92555e-05	4.615	24.1032	19.1916			4.615	2.02375	1.26286
41.2	0.000177815	4.62	21.3673	19.2258			4.62	-5.41606	1.33777
41.25	0.000149658	4.625	17.803	19.2517			4.625	-10.2478	1.38325
41.3	0.000300838	4.63	14.3266	19.2582			4.63	-10.3377	1.3854
41.35	0.000478676	4.635	12.2329	19.2405			4.635	-6.22247	1.34703
41.4	0.000272108	4.64	13.2844	19.2043			4.64	0.467194	1.28576
41.45	0.00014996	4.645	16.9363	19.1629			4.645	7.67332	1.22709
41.5	0.000356229	4.65	20.8545	19.1309			4.65	12.1712	1.1952
41.55	0.000344049	4.655	24.3396	19.1197			4.655	12.8645	1.20392
41.6	0.000235812	4.66	26.0673	19.1326			4.66	9.00813	1.25165
41.65	0.000132275	4.665	24.4806	19.1636			4.665	2.01812	1.32168
41.7	0.000162238	4.67	21.8507	19.2011			4.67	-5.35714	1.38802
41.75	0.00026101	4.675	18.1437	19.2319			4.675	-10.1155	1.4257
41.8	0.000332812	4.68	14.9431	19.2448			4.68	-10.4298	1.42077
41.85	0.000572558	4.685	12.7432	19.2352			4.685	-6.19009	1.37577
41.9	0.00022554	4.69	13.9303	19.2083			4.69	0.635255	1.30846
41.95	0.000231117	4.695	17.1255	19.1767			4.695	7.82734	1.24467
42	0.000214896	4.7	21.2003	19.1549			4.7	12.3226	1.20863
42.05	0.000109786	4.705	24.7582	19.1538			4.705	12.855	1.21391
42.1	9.77882e-05	4.71	25.8928	19.1759			4.71	9.18116	1.25876
42.15	0.000231571	4.715	24.4016	19.2145			4.715	2.10991	1.32652
42.2	0.000172537	4.72	21.5824	19.2584			4.72	-5.14789	1.3913
42.25	0.000124769	4.725	18.315	19.2947			4.725	-9.83508	1.42829
42.3	9.77227e-05	4.73	14.7263	19.3124			4.73	-10.1214	1.42374
42.35	0.000210033	4.735	13.0386	19.3076			4.735	-6.17762	1.37994
42.4	0.00015635	4.74	14.1894	19.2859			4.74	0.79265	1.31416
42.45	5.99368e-05	4.745	17.5387	19.2601			4.745	7.95397	1.25219
42.5	0.000177327	4.75	21.5607	19.2443			4.75	12.5586	1.2184
42.55	0.000107939	4.755	24.6345	19.2488			4.755	13.1747	1.22656
42.6	0.00012315	4.76	26.1422	19.276			4.76	9.176	1.27482
42.65	0.000215252	4.765	24.5901	19.3199			4.765	2.11109	1.34594
42.7	0.000191909	4.77	21.8935	19.3695			4.77	-5.38976	1.41349
42.75	0.000143848	4.775	18.8701	19.412			4.775	-9.97242	1.45234
42.8	0.000278797	4.78	14.8138	19.4356			4.78	-10.1475	1.44888
42.85	0.000307629	4.785	12.9766	19.4357			4.785	-6.11604	1.40587
42.9	0.000111307	4.79	14.1989	19.4177			4.79	0.944033	1.34096
42.95	0.000247765	4.795	17.2106	19.3939			4.795	7.67584	1.27975
43	0.000296142	4.8	21.3823	19.3794			4.8	12.291	1.24592
43.05	0.000125261	4.805	25.201	19.3855			4.805	12.931	1.25295
43.1	0.000161962	4.81	26.2433	19.4146			4.81	9.08739	1.29927
43.15	0.000290635	4.815	24.8068	19.4604			4.815	2.18582	1.36819
43.2	0.000344672	4.82	22.0076	19.5114			4.82	-5.39347	1.43371
43.25	0.000278459	4.825	18.7489	19.5547			4.825	-10.1892	1.47048
43.3	0.000230058	4.83	14.9311	19.5785			4.83	-10.3294	1.46447
43.35	0.000208668	4.835	12.8947	19.5784			4.835	-6.20074	1.41843
43.4	0.000202076	4.84	14.3591	19.5602			4.84	0.779011	1.35021
43.45	0.000442734	4.845	17.6208	19.5367			4.845	8.02552	1.28589
43.5	0.000454646	4.85	21.2861	19.5219			4.85	12.3379	1.24973
43.55	0.000315428	4.855	25.131	19.527			4.855	12.8849	1.25498
43.6	0.000345241	4.86	26.2212	19.5548			4.86	8.85472	1.29942
43.65	0.000278577	4.865	25.0391	19.5994			4.865	1.79852	1.36576
43.7	3.11702e-05	4.87	22.254	19.6499			4.87	-5.62295	1.42776
43.75	0.000191407	4.875	19.0422	19.6932			4.875	-10.4047	1.46033
43.8	0.000202652	4.88	15.2156	19.7177			4.88	-10.5145	1.44971
43.85	0.000280739	4.885	13.3852	19.7191			4.885	-6.63998	1.39855
43.9	0.000280953	4.89	14.5128	19.7027			4.89	0.380198	1.32434
43.95	0.00020328	4.895	17.732	19.6809			4.895	7.38485	1.25285
44	7.50147e-05	4.9	21.7073	19.6685			4.9	11.8577	1.20823
44.05	9.86066e-05	4.905	25.552	19.6766			4.905	12.6589	1.20416
44.1	5.35119e-05	4.91	26.4983	19.7075			4.91	8.78666	1.23932
44.15	0.000136694	4.915	24.9897	19.7546			4.915	1.63449	1.2969
44.2	8.54615e-05	4.92	22.2784	19.8068			4.92	-5.86932	1.35054
44.25	0.000112706	4.925	19.0155	19.851			4.925	-10.3756	1.37516
44.3	0.000112062	4.93	15.2466	19.8757			4.93	-10.6026	1.35733
44.35	0.000184929	4.935	13.2117	19.8762			4.935	-6.50558	1.2999
44.4	0.000379511	4.94	14.4236	19.8579			4.94	0.244986	1.22037
44.45	0.000319453	4.945	17.6547	19.8336			4.945	7.49801	1.14439
44.5	3.22047e-05	4.95	21.647	19.8178			4.95	12.1381	1.09642
44.55	0.000238473	4.955	25.1936	19.8214			4.955	12.693	1.09038
44.6	0.000387399	4.96	26.373	19.8471			4.96	8.70158	1.12441
44.65	0.000403575	4.965	25.0091	19.8888			4.965	1.75265	1.18138
44.7	0.000375098	4.97	22.3302	19.9354			4.97	-5.63729	1.23525
44.75	0.000348675	4.975	18.8205	19.9741			4.975	-10.1822	1.26126
44.8	0.000156575	4.98	15.4855	19.9934			4.98	-10.6251	1.24569
44.85	0.000112762	4.985	13.1422	19.9884			4.985	-6.56063	1.19084
44.9	0.000118353	4.99	14.21	19.9642			4.99	0.559772	1.11426
44.95	0.00032109	4.995	17.6543	19.9339			4.995	7.59704	1.04201
45	0.000454894	5	21.6007	19.9123			5	11.9569	0.998145
45.05	0.0003123	5.005	25.4408	19.9107			5.005	12.6954	0.995999
45.1	0.00028674	5.01	26.4086	19.9314			5.01	8.70648	1.03378
45.15	0.000237025	5.015	24.7851	19.9681			5.015	1.57499	1.09437
45.2	0.000132881	5.02	22.589	20.0103			5.02	-5.89861	1.1513
45.25	0.000150554	5.025	19.0815	20.0452			5.025	-10.3804	1.17958
45.3	0.000178576	5.03	15.2804	20.0609			5.03	-10.8248	1.16559
45.35	9.90644e-05	5.035	13.3533	20.0528			5.035	-6.72934	1.11177
45.4	7.54233e-05	5.04	14.4539	20.0265			5.04	0.459226	1.03581
45.45	0.000170811	5.045	18.0876	19.9956			5.045	7.34668	0.963851
45.5	0.000182766	5.05	22.0672	19.9746			5.05	12.1007	0.920113
45.55	8.56824e-05	5.055	25.6382	19.9746			5.055	12.5722	0.918296
45.6	0.000119704	5.06	26.748	19.9979			5.06	8.71697	0.956584
45.65	0.000343961	5.065	25.4545	20.0383			5.065	1.48848	1.01775
45.7	0.000358549	5.07	22.5398	20.0843			5.07	-5.93263	1.07532
45.75	0.000293756	5.075	19.2181	20.1228			5.075	-10.3384	1.10436
45.8	0.000348944	5.08	15.5343	20.142			5.08	-10.6141	1.09159
45.85	0.000151365	5.085	13.2748	20.1372			5.085	-6.51825	1.03981
45.9	1.11898e-05	5.09	14.7604	20.1142			5.09	0.39845	0.966529
45.95	0.000234473	5.095	18.0923	20.0861			5.095	7.60336	0.897607
46	0.000146461	5.1	22.0794	20.0676			5.1	12.2777	0.857494
46.05	0.000303756	5.105	25.6894	20.0694			5.105	12.8661	0.860086
46.1	0.000484424	5.11	26.5782	20.0936			5.11	8.88287	0.903507
46.15	0.000361782	5.115	25.3432	20.1341			5.115	1.69049	0.970356
46.2	0.000184758	5.12	22.5272	20.1798			5.12	-5.70178	1.03405
46.25	0.000161664	5.125	19.3562	20.2177			5.125	-10.3683	1.06946
46.3	0.000177115	5.13	15.2429	20.2357			5.13	-10.7199	1.06271
46.35	0.000162268	5.135	13.4315	20.2293			5.135	-6.33142	1.01649
46.4	0.0001894	5.14	14.6444	20.2044			5.14	0.541458	0.948775
46.45	5.75756e-05	5.145	18.0409	20.1742			5.145	7.56881	0.885427
46.5	9.70125e-05	5.15	22.1836	20.1536			5.15	12.0281	0.850295
46.55	0.000281792	5.155	25.7286	20.1532			5.155	12.7988	0.856904
46.6	0.00031526	5.16	26.598	20.1752			5.16	9.02995	0.903787
46.65	0.000289301	5.165	25.2181	20.2133			5.165	2.01526	0.974325
46.7	4.27225e-05	5.17	22.8066	20.2572			5.17	-5.36471	1.04245
46.75	0.00012421	5.175	19.5444	20.2939			5.175	-10.2189	1.08297
46.8	0.000341418	5.18	15.4846	20.3112			5.18	-10.1856	1.08194
46.85	0.000495837	5.185	13.4358	20.3042			5.185	-6.39686	1.04198
46.9	0.000299628	5.19	14.6817	20.2784			5.19	0.686066	0.980411
46.95	0.000115659	5.195	17.8765	20.2466			5.195	7.41876	0.922637
47	0.000186151	5.2	22.0925	20.2237			5.2	12.0591	0.892346
47.05	0.00011867	5.205	25.4103	20.2206			5.205	12.5801	0.902936
47.1	0.000262135	5.21	26.8534	20.24			5.21	8.71359	0.952606
47.15	0.000191438	5.215	25.435	20.276			5.215	1.82452	1.02452
47.2	0.000111235	5.22	22.408	20.3168			5.22	-5.74476	1.09271
47.25	0.000211812	5.225	19.225	20.3495			5.225	-10.4359	1.13198
47.3	0.000183134	5.23	15.582	20.3628			5.23	-10.531	1.12854
47.35	0.00012696	5.235	13.3278	20.3514			5.235	-6.43343	1.08529
47.4	7.79367e-05	5.24	14.2995	20.3204			5.24	0.266854	1.01977
47.45	3.2555e-05	5.245	17.7258	20.2828			5.245	7.37329	0.957355
47.5	9.92185e-05	5.25	21.7074	20.2535			5.25	12.0943	0.92224
47.55	8.37066e-05	5.255	25.4068	20.2441			5.255	12.5865	0.928332
47.6	0.000270472	5.26	26.8444	20.2571			5.26	8.64873	0.973775
47.65	0.000295809	5.265	24.9048	20.2863			5.265	1.69967	1.04151
47.7	0.000272795	5.27	22.5392	20.3205			5.27	-5.57725	1.10567
47.75	0.000252195	5.275	19.1424	20.3472			5.275	-10.1328	1.14168
47.8	0.000502141	5.28	15.6236	20.3549			5.28	-10.4448	1.13604
47.85	0.000477476	5.285	13.3256	20.339			5.285	-6.19973	1.09143
47.9	0.000115745	5.29	14.8048	20.3055			5.29	0.444936	1.02532
47.95	3.6816e-05	5.295	18.3815	20.2678			5.295	7.57952	0.963102
48	0.000272044	5.3	22.1296	20.2402			5.3	12.052	0.928662
48.05	0.000273917	5.305	25.8271	20.2333			5.305	12.7573	0.935624
48.1	0.000164662	5.31	26.5531	20.2486			5.31	8.72953	0.982193
48.15	0.000231979	5.315	24.8468	20.2793			5.315	1.83113	1.05137
48.2	0.000262121	5.32	22.4654	20.3145			5.32	-5.62435	1.11708
48.25	0.000277061	5.325	18.7951	20.3409			5.325	-10.3196	1.15434
48.3	0.000125296	5.33	15.1442	20.3474			5.33	-10.497	1.14934
48.35	0.000150816	5.335	13.6052	20.3304			5.335	-6.22207	1.10496
48.4	0.000213892	5.34	14.6325	20.2953			5.34	0.506716	1.03899
48.45	7.26019e-05	5.345	17.869	20.255			5.345	7.52834	0.976894
48.5	0.000196506	5.35	22.1416	20.2245			5.35	12.1373	0.942553
48.55	2.23243e-05	5.355	25.5781	20.2147			5.355	12.5794	0.949498
48.6	0.000141232	5.36	26.7687	20.2282			5.36	8.79751	0.995809
48.65	0.000207741	5.365	25.5317	20.2592			5.365	1.67242	1.06451
48.7	0.000203598	5.37	22.7741	20.2961			5.37	-5.72278	1.1294
48.75	0.00011363	5.375	19.0384	20.325			5.375	-10.3156	1.16554
48.8	0.000160689	5.38	15.1747	20.334			5.38	-10.7197	1.15917
48.85	0.000160702	5.385	13.4371	20.319			5.385	-6.50973	1.11282
48.9	7.67512e-05	5.39	14.7115	20.2856			5.39	0.640174	1.04438
48.95	0.000355559	5.395	17.6496	20.2464			5.395	7.49234	0.97995
49	0.000400932	5.4	21.9031	20.2163			5.4	12.0377	0.943429
49.05	0.000164991	5.405	25.6723	20.2066			5.405	12.9045	0.948461
49.1	6.4342e-05	5.41	26.5036	20.2197			5.41	8.97076	0.993708
49.15	7.73594e-05	5.415	25.315	20.2494			5.415	2.00982	1.06239
49.2	0.000237355	5.42	22.6533	20.2849			5.42	-5.54413	1.12826
49.25	0.000141158	5.425	19.0634	20.3122			5.425	-10.134	1.16611
49.3	9.17938e-05	5.43	14.9542	20.3193			5.43	-10.4795	1.16205
49.35	0.000238652	5.435	13.2898	20.3023			5.435	-6.476	1.11846
49.4	0.000128273	5.44	14.9245	20.2678			5.44	0.493126	1.05267
49.45	0.000369647	5.445	17.9138	20.2281			5.445	7.47482	0.990376
49.5	0.000528024	5.45	21.7956	20.1974			5.45	12.0019	0.955563
49.55	0.000294285	5.455	25.4126	20.1867			5.455	12.4644	0.961612
49.6	0.000167659	5.46	26.4736	20.1982			5.46	8.59308	1.00652
49.65	0.000192476	5.465	25.004	20.2255			5.465	1.67946	1.0734
49.7	8.32669e-05	5.47	22.0495	20.257			5.47	-5.89331	1.13626
49.75	6.98548e-05	5.475	18.6879	20.2799			5.475	-10.5495	1.16997
49.8	5.96439e-05	5.48	15.2485	20.2826			5.48	-10.6912	1.1608
49.85	0.000164912	5.485	12.7744	20.2607			5.485	-6.52935	1.11168
49.9	0.000336717	5.49	14.3824	20.2199			5.49	0.375332	1.04046
49.95	0.000282487	5.495	17.5911	20.1732			5.495	7.40963	0.972901
50	0.000133061	5.5	21.4452	20.135			5.5	11.9722	0.933075
50.05	0.00015396	5.505	25.0013	20.1164			5.505	12.6045	0.934637
50.1	6.44174e-05	5.51	26.3086	20.1202			5.51	8.65825	0.975838
50.15	0.000140464	5.515	24.9624	20.1407			5.515	1.53674	1.03957
50.2	0.000264475	5.52	22.2852	20.167			5.52	-5.66064	1.09968
50.25	0.000339972	5.525	18.9301	20.1861			5.525	-10.359	1.13151
50.3	0.000351306	5.53	15.294	20.1864			5.53	-10.5543	1.12145
50.35	0.00052654	5.535	13.1558	20.1636			5.535	-6.47111	1.07218
50.4	0.000658206	5.54	14.6262	20.1231			5.54	0.336466	1.00117
50.45	0.000514177	5.545	17.4163	20.0769			5.545	7.43206	0.933949
50.5	0.000397745	5.55	21.4529	20.0396			5.55	11.8295	0.894453
50.55	0.000372991	5.555	25.166	20.0223			5.555	12.5327	0.896147
50.6	0.000310372	5.56	26.1826	20.0277			5.56	8.566	0.937256
50.65	0.000157184	5.565	25.0875	20.0502			5.565	1.63115	1.00089
50.7	0.000176164	5.57	22.2605	20.0784			5.57	-5.87684	1.06096
50.75	0.000269856	5.575	18.7358	20.0987			5.575	-10.5427	1.09239
50.8	0.000134761	5.58	14.7369	20.0992			5.58	-10.9235	1.08123
50.85	0.000291541	5.585	13.0568	20.0757			5.585	-6.92037	1.02979
50.9	0.000404726	5.59	14.1356	20.0341			5.59	0.089362	0.95553
50.95	0.000292961	5.595	17.7465	19.9877			5.595	7.11924	0.884327
51	0.000185172	5.6	21.6569	19.9514			5.6	11.8231	0.840542
51.05	0.000166421	5.605	25.4348	19.9364			5.605	12.4067	0.838087
51.1	0.000134709	5.61	26.5527	19.945			5.61	8.44801	0.875265
51.15	0.000276168	5.615	24.8407	19.9705			5.615	1.51599	0.935089
51.2	0.000199577	5.62	22.1847	20.0015			5.62	-6.22145	0.991261
51.25	0.000261457	5.625	18.7581	20.0248			5.625	-10.7979	1.01839
51.3	0.000284077	5.63	15.0782	20.029			5.63	-11.0321	1.00266
51.35	0.000211246	5.635	12.9118	20.0089			5.635	-6.91201	0.946904
51.4	0.000186977	5.64	13.9085	19.9695			5.64	-0.140546	0.868698
51.45	0.000321601	5.645	17.1781	19.9239			5.645	6.96832	0.793646
51.5	0.000330996	5.65	21.3423	19.8868			5.65	11.5866	0.745955
51.55	0.000180086	5.655	24.8771	19.8699			5.655	12.2264	0.739525
51.6	0.000132835	5.66	26.3624	19.8761			5.66	8.35374	0.772784
51.65	0.000352205	5.665	24.837	19.8994			5.665	1.43036	0.828981
51.7	0.000424282	5.67	22.1524	19.9286			5.67	-6.21851	0.881987
51.75	0.000298117	5.675	18.8513	19.9507			5.675	-10.6603	0.906684
51.8	0.000197614	5.68	14.9145	19.9538			5.68	-10.6985	0.889733
51.85	0.000311598	5.685	12.9793	19.9333			5.685	-6.92622	0.834033
51.9	0.000165384	5.69	14.3008	19.895			5.69	0.13773	0.756855
51.95	0.000135248	5.695	17.4632	19.8518			5.695	7.19554	0.683893
52	9.16376e-05	5.7	21.6056	19.8183			5.7	11.7986	0.639422
52.05	0.000261978	5.705	25.2527	19.8057			5.705	12.5027	0.637216
52.1	0.000262408	5.71	26.1504	19.8162			5.71	8.5473	0.675633
52.15	0.000314321	5.715	25.1358	19.8439			5.715	1.5004	0.737609
52.2	0.000318134	5.72	21.8274	19.8769			5.72	-6.01991	0.79675
52.25	0.000454565	5.725	18.771	19.9021			5.725	-10.7409	0.827749
52.3	0.000542292	5.73	14.9236	19.9083			5.73	-10.8929	0.816713
52.35	0.000379912	5.735	13.014	19.8906			5.735	-6.889	0.766294
52.4	0.000327073	5.74	14.0029	19.8545			5.74	0.07042	0.694026
52.45	0.000193647	5.745	17.4581	19.8131			5.745	7.06404	0.625578
52.5	0.000217862	5.75	21.6734	19.7814			5.75	11.5845	0.584943
52.55	0.000302655	5.755	24.9833	19.7701			5.755	12.3268	0.585759
52.6	3.97334e-05	5.76	26.2409	19.7817			5.76	8.48083	0.626538
52.65	0.000208872	5.765	24.7497	19.8099			5.765	1.43572	0.690506
52.7	0.000309196	5.77	22.0937	19.8439			5.77	-6.17566	0.751317
52.75	0.000176805	5.775	18.9701	19.8709			5.775	-10.6438	0.783751
52.8	0.000203089	5.78	14.918	19.879			5.78	-11.076	0.774059
52.85	0.000314618	5.785	13.184	19.8637			5.785	-7.01862	0.724653
52.9	0.000349989	5.79	14.1636	19.8305			5.79	0.00826	0.652993
52.95	0.000330898	5.795	17.6141	19.7921			5.795	7.28033	0.585222
53	0.000214355	5.8	21.4436	19.7632			5.8	11.7763	0.545889
53.05	0.000229393	5.805	25.1951	19.7546			5.805	12.3756	0.548656
53.1	2.84719e-05	5.81	26.2408	19.7687			5.81	8.41255	0.591569
53.15	0.000252576	5.815	24.4922	19.7985			5.815	1.5542	0.657653
53.2	0.000415048	5.82	21.7829	19.833			5.82	-5.99715	0.72085
53.25	0.000531594	5.825	18.7532	19.8596			5.825	-10.7143	0.755966
53.3	0.000323794	5.83	14.8695	19.8667			5.83	-10.7908	0.749137
53.35	0.000221618	5.835	12.6566	19.8496			5.835	-6.62653	0.703288
53.4	0.00034744	5.84	14.2005	19.8139			5.84	0.112934	0.636072
53.45	0.000346225	5.845	17.2689	19.7724			5.845	7.20318	0.572926
53.5	0.000369548	5.85	21.0751	19.7391			5.85	11.7926	0.537841
53.55	0.000180811	5.855	24.6645	19.7248			5.855	12.3843	0.544491
53.6	0.000301666	5.86	25.5954	19.732			5.86	8.33271	0.590929
53.65	0.00024217	5.865	24.5943	19.7556			5.865	1.1994	0.659762
53.7	0.000142585	5.87	22.0915	19.7851			5.87	-6.38526	0.724355
53.75	0.000229733	5.875	18.7275	19.8076			5.875	-10.7376	0.759644
53.8	0.000343163	5.88	14.6707	19.811			5.88	-10.9577	0.752391
53.85	0.000178874	5.885	13.0966	19.791			5.885	-7.11292	0.705345
53.9	0.000351032	5.89	13.8746	19.7529			5.89	-0.120266	0.635729
53.95	0.000519415	5.895	17.3661	19.7096			5.895	7.16524	0.569452
54	0.000149549	5.9	21.4083	19.6755			5.9	11.6168	0.531057
54.05	0.000131754	5.905	24.6293	19.6616			5.905	12.2427	0.534203
54.1	0.000194801	5.91	26.2776	19.6712			5.91	8.30152	0.577011
54.15	0.00036853	5.915	25.0424	19.6986			5.915	1.45578	0.642625
54.2	8.8229e-05	5.92	22.0635	19.732			5.92	-5.9275	0.705224
54.25	0.000312681	5.925	18.4995	19.7581			5.925	-10.6867	0.739917
54.3	0.000552026	5.93	15.0138	19.7652			5.93	-10.8237	0.732848
54.35	0.000451032	5.935	12.8519	19.7486			5.935	-6.60236	0.686828
54.4	0.000197928	5.94	13.821	19.7136			5.94	0.118984	0.619538
54.45	0.000227071	5.945	17.5785	19.6734			5.945	7.30303	0.556516
54.5	0.000330606	5.95	21.2333	19.6425			5.95	11.7218	0.521732
54.55	0.000297865	5.955	24.8228	19.6316			5.955	12.2391	0.528543
54.6	0.000297524	5.96	26.1739	19.6436			5.96	8.45162	0.57496
54.65	0.000351312	5.965	24.5723	19.6724			5.965	1.39628	0.644107
54.7	0.000101309	5.97	22.0414	19.7069			5.97	-6.0025	0.709893
54.75	0.000172138	5.975	18.7416	19.7344			5.975	-10.6492	0.74732
54.8	0.00014416	5.98	14.9432	19.743			5.98	-10.7821	0.742765
54.85	0.000231684	5.985	12.7981	19.7278			5.985	-6.74089	0.698991
54.9	0.000166468	5.99	14.084	19.6947			5.99	1.2e-05	0.633375
54.95	0.000202473	5.995	17.5771	19.6567			5.995	6.99939	0.571189
55	0.000148342	6	21.3242	19.628			6	11.6535	0.536366
55.05	9.5626e-05	6.005	24.9229	19.6196			6.005	12.2436	0.542673
55.1	0.000266823	6.01	26.1505	19.6338			6.01	8.44623	0.588514
55.15	0.000250687	6.015	24.4403	19.664			6.015	1.40168	0.657083
55.2	0.000239276	6.02	21.8115	19.6993			6.02	-5.94214	0.722352
55.25	0.000371564	6.025	18.6265	19.727			6.025	-10.6778	0.759353
55.3	0.000305975	6.03	14.8539	19.7354			6.03	-10.8279	0.754321
55.35	0.000311956	6.035	12.6569	19.7196			6.035	-6.59709	0.710088
55.4	0.000166169	6.04	13.8992	19.6854			6.04	0.38114	0.6446
55.45	0.000196857	6.045	17.6064	19.6463			6.045	7.33704	0.583664
55.5	0.000183517	6.05	21.2816	19.6167			6.05	12.0329	0.551293
55.55	0.000160948	6.055	24.9566	19.6071			6.055	12.6113	0.561171
55.6	0.000426162	6.06	25.8537	19.6199			6.06	8.59703	0.611404
55.65	0.000433702	6.065	24.5635	19.6489			6.065	1.63167	0.684755
55.7	0.000209913	6.07	21.7828	19.6831			6.07	-5.95732	0.754858
55.75	0.000333265	6.075	18.583	19.7096			6.075	-10.7126	0.796314
55.8	0.000418005	6.08	14.7186	19.717			6.08	-10.7198	0.795242
55.85	0.000402271	6.085	12.9904	19.7009			6.085	-6.6298	0.754618
55.9	0.000179981	6.09	13.8989	19.6667			6.09	0.300456	0.692228
55.95	0.00021981	6.095	17.4668	19.6274			6.095	7.28351	0.633712
56	0.000421377	6.1	21.3944	19.5979			6.1	11.8876	0.603052
56.05	0.000285724	6.105	25.0378	19.5892			6.105	12.4784	0.613849
56.1	0.000220622	6.11	26.2975	19.604			6.11	8.62127	0.664359
56.15	0.000278098	6.115	24.81	19.6357			6.115	1.57657	0.737631
56.2	0.000231854	6.12	21.7386	19.6726			6.12	-5.83234	0.807499
56.25	0.0002687	6.125	18.5959	19.7017			6.125	-10.6063	0.848826
56.3	0.000317891	6.13	14.8422	19.7114			6.13	-10.6686	0.847803
56.35	0.000228315	6.135	12.5134	19.6967			6.135	-6.62694	0.807227
56.4	0.000227697	6.14	14.1497	19.6641			6.14	0.294512	0.74473
56.45	0.000204302	6.145	17.6359	19.627			6.145	7.49943	0.686112
56.5	0.000218357	6.15	21.5907	19.6004			6.15	11.872	0.655549
56.55	7.77592e-05	6.155	25.3845	19.5949			6.155	12.5185	0.666449
56.6	0.000372531	6.16	26.0522	19.6127			6.16	8.53352	0.716833
56.65	0.000270428	6.165	24.9935	19.6476			6.165	1.57627	0.789662
56.7	0.000159871	6.17	22.1852	19.6887			6.17	-5.93004	0.858753
56.75	0.000276827	6.175	18.8799	19.7228			6.175	-10.6616	0.898938
56.8	0.000340962	6.18	15.1767	19.7384			6.18	-10.5986	0.896551
56.85	0.000287238	6.185	13.1317	19.731			6.185	-6.72142	0.854532
56.9	0.000294447	6.19	14.4306	19.7058			6.19	0.122606	0.790261
56.95	0.000333546	6.195	17.5216	19.6752			6.195	7.21543	0.729167
57	8.31017e-05	6.2	21.415	19.6536			6.2	11.5393	0.695161
57.05	0.000137477	6.205	25.0286	19.6518			6.205	12.4092	0.701762
57.1	0.000267619	6.21	26.2571	19.6727			6.21	8.52361	0.747548
57.15	0.000223182	6.215	24.847	19.71			6.215	1.22767	0.815604
57.2	0.000369227	6.22	22.0672	19.7525			6.22	-6.17068	0.879334
57.25	0.000485951	6.225	18.6195	19.787			6.225	-10.5888	0.91382
57.3	0.000501432	6.23	15.1187	19.8023			6.23	-10.8266	0.905857
57.35	0.000389758	6.235	13.0857	19.794			6.235	-6.6101	0.858446
57.4	0.000207678	6.24	14.2809	19.7678			6.24	0.192472	0.789286
57.45	0.000359624	6.245	17.7811	19.7368			6.245	7.32281	0.724061
57.5	0.000355757	6.25	21.8621	19.7158			6.25	11.9608	0.686963
57.55	0.000310985	6.255	25.1851	19.7153			6.255	12.5137	0.691761
57.6	0.000590458	6.26	26.557	19.7379			6.26	8.57703	0.736582
57.65	0.000649719	6.265	24.8874	19.7773			6.265	1.60764	0.804354
57.7	0.00016146	6.27	22.3939	19.8222			6.27	-5.81352	0.868973
57.75	8.47195e-05	6.275	18.8384	19.8592			6.275	-10.6416	0.905295
57.8	0.000173842	6.28	14.9664	19.8765			6.28	-10.6979	0.899404
57.85	0.000189956	6.285	13.0008	19.8691			6.285	-6.55622	0.854156
57.9	0.000157443	6.29	14.12	19.8426			6.29	0.29832	0.787316
57.95	0.000134929	6.295	17.1721	19.8091			6.295	7.40548	0.72455
58	8.08811e-05	6.3	21.2356	19.7837			6.3	12.0724	0.690061
58.05	0.000306495	6.305	25.1127	19.778			6.305	12.5145	0.697524
58.1	0.00017653	6.31	26.2873	19.7947			6.31	8.76075	0.745043
58.15	3.79892e-05	6.315	24.5918	19.8272			6.315	1.53496	0.81553
58.2	7.72465e-05	6.32	21.9057	19.8645			6.32	-6.00774	0.882444
58.25	0.000150636	6.325	18.9237	19.8941			6.325	-10.5899	0.920429
58.3	0.000345407	6.33	14.9661	19.9046			6.33	-10.8143	0.915806
58.35	0.000345926	6.335	13.1145	19.8914			6.335	-6.69459	0.871354
58.4	6.12139e-05	6.34	14.2625	19.86			6.34	0.29073	0.8048
58.45	0.000141335	6.345	17.4619	19.8231			6.345	7.35332	0.742034
58.5	8.03645e-05	6.35	21.6413	19.7952			6.35	11.9834	0.70729
58.55	0.000265907	6.355	24.7585	19.787			6.355	12.5554	0.714275
58.6	0.000107488	6.36	26.3388	19.801			6.36	8.69177	0.761222
58.65	5.9092e-05	6.365	24.5568	19.8312			6.365	1.6139	0.831108
58.7	0.000175415	6.37	22.0484	19.8663			6.37	-5.82688	0.897667
58.75	8.74431e-05	6.375	18.6129	19.8935			6.375	-10.4412	0.935827
58.8	0.000215828	6.38	15.0209	19.9013			6.38	-10.556	0.932002
58.85	0.000368405	6.385	12.7868	19.885			6.385	-6.90159	0.888653
58.9	0.000283046	6.39	14.2696	19.8507			6.39	0.202334	0.82281
58.95	0.00024182	6.395	17.5963	19.8115			6.395	7.42335	0.760332
59	6.15813e-05	6.4	21.7467	19.7823			6.4	11.9256	0.725775
59.05	0.000259813	6.405	25.1692	19.7737			6.405	12.1296	0.732418
59.1	0.000386988	6.41	26.217	19.7875			6.41	8.41284	0.77786
59.15	0.000289659	6.415	24.4809	19.8171			6.415	1.22413	0.845008
59.2	0.000190355	6.42	21.8839	19.8517			6.42	-6.01347	0.907834
59.25	0.00031257	6.425	19.0218	19.8792			6.425	-10.6508	0.941621
59.3	0.000467626	6.43	15.0653	19.888			6.43	-11.217	0.932576
59.35	0.000254583	6.435	13.0286	19.8733			6.435	-6.87179	0.883029
59.4	0.000325211	6.44	14.3352	19.8407			6.44	0.00794	0.810786
59.45	0.000102139	6.445	17.5593	19.8029			6.445	7.09025	0.741843
59.5	0.000220595	6.45	21.4852	19.7741			6.45	11.5597	0.700282
59.55	0.000172703	6.455	24.7683	19.7649			6.455	12.2306	0.699702
59.6	0.000121807	6.46	26.1716	19.7779			6.46	8.28944	0.738386
59.65	0.000130265	6.465	24.7466	19.8072			6.465	1.23275	0.799373
59.7	4.90556e-05	6.47	21.7967	19.8412			6.47	-6.17427	0.85648
59.75	0.000266736	6.475	18.528	19.8671			6.475	-10.7685	0.884822
59.8	0.00040167	6.48	14.974	19.8736			6.48	-11.1973	0.870653
59.85	0.000273098	6.485	12.7425	19.856			6.485	-6.9925	0.816465
59.9	9.26684e-05	6.49	14.2069	19.8204			6.49	0.090306	0.740095
59.95	0.000307815	6.495	17.5494	19.7797			6.495	7.1199	0.667712
60	0.000233389	6.5	21.3908	19.748			6.5	11.4367	0.623302
60.05	4.38378e-05	6.505	24.7537	19.7362			6.505	12.3264	0.620292
60.1	0.000105795	6.51	26.2066	19.7468			6.51	8.23032	0.657062
60.15	7.31582e-05	6.515	24.472	19.7736			6.515	1.13534	0.71649
60.2	0.000282182	6.52	21.8836	19.8051			6.52	-6.15934	0.77226
60.25	0.000114432	6.525	18.2451	19.8281			6.525	-10.8506	0.799554
60.3	0.000201203	6.53	14.6995	19.8311			6.53	-10.9826	0.784812
60.35	6.42349e-05	6.535	12.6379	19.8101			6.535	-6.99191	0.730751
60.4	0.000490229	6.54	14.1211	19.7709			6.54	-0.0105	0.654931
60.45	0.000455514	6.545	17.2257	19.7262			6.545	7.25942	0.583314
60.5	0.000151316	6.55	21.17	19.6905			6.55	11.6546	0.540299
60.55	0.00020848	6.555	24.8105	19.6748			6.555	12.0948	0.539203
60.6	0.000171798	6.56	25.9585	19.6819			6.56	8.27834	0.577845
60.65	0.000160052	6.565	24.7106	19.706			6.565	1.25694	0.639272
60.7	3.15616e-05	6.57	22.0253	19.7361			6.57	-6.02972	0.697559
60.75	0.000258169	6.575	18.5356	19.7589			6.575	-10.8021	0.727846
60.8	0.000412829	6.58	14.8352	19.763			6.58	-10.8862	0.716417
60.85	0.000363973	6.585	13.0075	19.7439			6.585	-6.71584	0.666135
60.9	0.000280751	6.59	14.0482	19.7072			6.59	0.330874	0.594952
60.95	5.30881e-05	6.595	17.641	19.6661			6.595	7.54182	0.528977
61	0.000283231	6.6	21.3763	19.6348			6.6	11.8267	0.492348
61.05	1.76391e-05	6.605	25.0346	19.6246			6.605	12.3854	0.498143
61.1	0.000215339	6.61	26.5571	19.6381			6.61	8.64198	0.5443
61.15	0.000246498	6.615	24.6378	19.6687			6.615	1.58477	0.614002
61.2	0.0001684	6.62	21.8934	19.7042			6.62	-5.94188	0.681002
61.25	0.000109568	6.625	18.2434	19.7311			6.625	-10.4109	0.720168
61.3	0.00012518	6.63	14.5933	19.7382			6.63	-10.7077	0.717883
61.35	0.000235053	6.635	12.8606	19.721			6.635	-6.56701	0.67681
61.4	0.000422824	6.64	13.6426	19.6851			6.64	0.124816	0.614267
61.45	0.000519327	6.645	17.3216	19.6434			6.645	7.45355	0.555793
61.5	0.000342792	6.65	21.1315	19.6106			6.65	12.0351	0.525761
61.55	0.000108236	6.655	24.5951	19.5974			6.655	12.5578	0.537939
61.6	0.000337407	6.66	25.9733	19.6067			6.66	8.6136	0.590282
61.65	0.000318567	6.665	24.4987	19.6328			6.665	1.41975	0.665423
61.7	4.16184e-05	6.67	21.9986	19.6646			6.67	-5.86554	0.736939
61.75	0.000268687	6.675	18.4625	19.6889			6.675	-10.4216	0.780003
61.8	0.000321141	6.68	14.6675	19.694			6.68	-10.6589	0.781158
61.85	0.00022397	6.685	12.7496	19.6752			6.685	-6.78054	0.742874
61.9	0.000104871	6.69	13.8886	19.6384			6.69	0.210766	0.682356
61.95	0.000165797	6.695	17.3811	19.5965			6.695	7.53417	0.625515
62	0.000178247	6.7	21.1348	19.5634			6.7	11.9819	0.596897
62.05	0.000305292	6.705	24.3638	19.5499			6.705	12.4988	0.610019
62.1	0.000378154	6.71	26.1077	19.5591			6.71	8.54448	0.662728
62.15	0.000328215	6.715	24.3844	19.5848			6.715	1.50575	0.737824
62.2	0.000190445	6.72	21.7018	19.6156			6.72	-5.93335	0.809058
62.25	0.000231566	6.725	18.2626	19.6385			6.725	-10.5041	0.851468
62.3	0.000308378	6.73	14.6621	19.642			6.73	-10.8041	0.851396
62.35	0.000248715	6.735	12.4811	19.6216			6.735	-6.86071	0.811296
62.4	0.000112148	6.74	13.956	19.5833			6.74	0.204886	0.748564
62.45	0.000152162	6.745	17.3818	19.5402			6.745	7.36847	0.689203
62.5	5.59941e-05	6.75	21.0193	19.5067			6.75	11.9438	0.657685
62.55	0.000304119	6.755	24.9662	19.4937			6.755	12.566	0.667759
62.6	0.000194033	6.76	25.8464	19.5037			6.76	8.66818	0.717667
62.65	0.000340656	6.765	24.4372	19.5303			6.765	1.6157	0.790395
62.7	0.000556886	6.77	21.7802	19.5625			6.77	-5.7465	0.859765
62.75	0.000398827	6.775	18.5375	19.5873			6.775	-10.3625	0.900868
62.8	0.000135101	6.78	14.3714	19.5925			6.78	-10.5504	0.900098
62.85	0.000310873	6.785	12.5896	19.5737			6.785	-6.63641	0.859999
62.9	0.000129663	6.79	13.8421	19.5368			6.79	0.498468	0.798025
62.95	5.53681e-05	6.795	17.1763	19.4947			6.795	7.57055	0.74013
63	8.1781e-05	6.8	21.1372	19.4623			6.8	12.0177	0.710487
63.05	8.66478e-05	6.805	25.013	19.4512			6.805	12.5873	0.72243
63.1	7.06479e-05	6.81	26.2581	19.4641			6.81	8.70216	0.773983
63.15	0.000264036	6.815	24.7444	19.495			6.815	1.72466	0.84819
63.2	0.000510003	6.82	22.3585	19.5329			6.82	-5.89488	0.918793
63.25	0.0001712	6.825	18.6703	19.5643			6.825	-10.3848	0.960603
63.3	0.000321252	6.83	14.956	19.5772			6.83	-10.7076	0.959922
63.35	0.000442405	6.835	12.847	19.5668			6.835	-6.60267	0.919394
63.4	0.000406047	6.84	14.2111	19.5386			6.84	0.235028	0.856469
63.45	0.000384534	6.845	17.2885	19.5054			6.845	7.19325	0.796659
63.5	0.000282897	6.85	21.4979	19.4818			6.85	11.9297	0.764008
63.55	5.89104e-05	6.855	24.834	19.4784			6.855	12.6524	0.772533
63.6	0.000221714	6.86	26.0768	19.4974			6.86	8.75669	0.820862
63.65	0.000188291	6.865	24.3624	19.5324			6.865	1.67232	0.892056
63.7	0.000110317	6.87	21.824	19.5724			6.87	-5.77733	0.959801
63.75	0.000116575	6.875	18.4804	19.6043			6.875	-10.298	0.999096
63.8	0.000118884	6.88	14.6728	19.6166			6.88	-10.5403	0.996401
63.85	0.000165347	6.885	12.6222	19.6046			6.885	-6.27511	0.9546
63.9	0.000125854	6.89	13.9094	19.5737			6.89	0.468226	0.891375
63.95	0.000222093	6.895	16.9914	19.5366			6.895	7.44995	0.832151
64	0.000406679	6.9	21.0006	19.5079			6.9	11.8725	0.800552
64.05	0.000283907	6.905	24.6298	19.4985			6.905	12.5405	0.809932
64.1	6.86097e-05	6.91	25.7715	19.5114			6.91	8.72919	0.85861
64.15	0.000236913	6.915	24.5125	19.5407			6.915	1.77171	0.929917
64.2	0.000390982	6.92	21.6695	19.5753			6.92	-5.81012	0.997753
64.25	0.000251074	6.925	18.6977	19.6028			6.925	-10.4983	1.03683
64.3	0.000207973	6.93	14.7531	19.6112			6.93	-10.6316	1.0333
64.35	0.000433719	6.935	12.5709	19.5958			6.935	-6.54025	0.989979
64.4	0.000450814	6.94	13.9511	19.5618			6.94	0.416432	0.924595
64.45	0.000325208	6.945	16.9841	19.522			6.945	7.6164	0.86308
64.5	0.000639588	6.95	21.0259	19.4907			6.95	11.9766	0.829632
64.55	0.00063684	6.955	24.5213	19.479			6.955	12.7118	0.837725
64.6	0.00016768	6.96	25.8469	19.4898			6.96	8.66741	0.885484
64.65	0.000181524	6.965	24.4034	19.5172			6.965	1.65114	0.955781
64.7	2.53803e-05	6.97	21.8398	19.55			6.97	-5.66519	1.02244
64.75	0.000187545	6.975	18.2747	19.575			6.975	-10.2694	1.06073
64.8	0.000289122	6.98	14.3831	19.5803			6.98	-10.4615	1.05712
64.85	0.000147089	6.985	12.688	19.5617			6.985	-6.3585	1.01434
64.9	0.000253519	6.99	13.7854	19.5249			6.99	0.540804	0.949985
64.95	0.00018034	6.995	17.0497	19.4825			6.995	7.71041	0.889809
65	0.00012719	7	20.8803	19.4488			7	12.1032	0.8579
65.05	0.000214716	7.005	24.6323	19.435			7.005	12.7489	0.867657
65.1	0.000198551	7.01	25.5854	19.4433			7.01	8.89525	0.91723
65.15	0.000127057	7.015	24.1672	19.4676			7.015	1.77028	0.989646
65.2	0.000233639	7.02	21.5275	19.4971			7.02	-5.82094	1.05841
65.25	0.000491832	7.025	18.2637	19.5189			7.025	-10.4099	1.09817
65.3	0.000351727	7.03	14.503	19.5216			7.03	-10.5383	1.09528
65.35	0.000294407	7.035	12.5452	19.5007			7.035	-6.64636	1.05247
65.4	0.000208382	7.04	13.7156	19.4616			7.04	0.597498	0.98738
65.45	0.000259734	7.045	16.9542	19.4171			7.045	7.62454	0.926143
65.5	0.000230333	7.05	20.9659	19.382			7.05	11.9829	0.892902
65.55	0.000161133	7.055	24.7198	19.3675			7.055	12.4814	0.900748
65.6	8.96804e-05	7.06	25.6962	19.3759			7.06	8.76759	0.947708
65.65	6.6943e-05	7.065	24.3776	19.4014			7.065	1.54973	1.01691
65.7	0.000244735	7.07	21.8518	19.433			7.07	-6.00548	1.08193
65.75	0.000310704	7.075	18.3475	19.4576			7.075	-10.4473	1.11758
65.8	0.00020919	7.08	14.5861	19.4634			7.08	-10.6291	1.11052
65.85	0.000220883	7.085	12.5745	19.4459			7.085	-6.68374	1.0636
65.9	0.000174209	7.09	14.0433	19.4107			7.09	0.103222	0.994078
65.95	0.00040552	7.095	16.7941	19.3699			7.095	7.27009	0.927458
66	0.00045551	7.1	20.9096	19.3378			7.1	11.6748	0.887862
66.05	0.000484641	7.105	24.4317	19.3255			7.105	12.3833	0.888901
66.1	0.000551873	7.11	25.6016	19.3355			7.11	8.54987	0.928995
66.15	0.000230763	7.115	24.2163	19.3619			7.115	1.35025	0.991299
66.2	0.000171422	7.12	21.5135	19.394			7.12	-5.9921	1.04953
66.25	0.000130585	7.125	18.5715	19.4187			7.125	-10.6799	1.0787
66.3	0.000226294	7.13	14.0704	19.4239			7.13	-10.6751	1.0654
66.35	0.00049227	7.135	12.5235	19.4051			7.135	-6.96519	1.01236
66.4	0.000395038	7.14	13.6839	19.3682			7.14	-0.0272	0.936735
66.45	0.000393265	7.145	16.7947	19.3256			7.145	7.02251	0.864004
66.5	0.000374494	7.15	20.9025	19.2922			7.15	11.6067	0.818399
66.55	0.000297695	7.155	24.5668	19.279			7.155	12.227	0.813693
66.6	0.000192464	7.16	25.5417	19.2884			7.16	8.3697	0.848286
66.65	0.000554152	7.165	24.1708	19.3143			7.165	1.25301	0.90528
66.7	0.000476174	7.17	21.564	19.3461			7.17	-5.97726	0.958635
66.75	0.000108383	7.175	18.5953	19.3718			7.175	-10.6273	0.983682
66.8	0.000162583	7.18	14.9527	19.3797			7.18	-10.8643	0.966893
66.85	7.79223e-05	7.185	12.4989	19.3646			7.185	-6.7167	0.910966
66.9	0.000394716	7.19	13.9542	19.332			7.19	0.054106	0.83345
66.95	0.000328864	7.195	17.1836	19.295			7.195	7.12541	0.759863
67	0.000339881	7.2	21.3361	19.2681			7.2	11.6732	0.714203
67.05	0.000295419	7.205	24.7424	19.2618			7.205	12.3357	0.710166
67.1	0.000126973	7.21	25.6769	19.2783			7.21	8.41713	0.746075
67.15	0.000157405	7.215	24.4601	19.3113			7.215	1.33742	0.804931
67.2	0.000136067	7.22	21.5154	19.3496			7.22	-6.11076	0.860447
67.25	0.000124112	7.225	18.2468	19.3799			7.225	-10.8553	0.887455
67.3	5.58822e-05	7.23	14.4384	19.3909			7.23	-11.2204	0.871931
67.35	0.000223536	7.235	12.6729	19.3781			7.235	-7.03665	0.816329
67.4	0.000364483	7.24	13.604	19.3471			7.24	-0.111246	0.738371
67.45	0.000339983	7.245	17.1195	19.3106			7.245	6.87095	0.663884
67.5	0.000253616	7.25	20.999	19.2832			7.25	11.4145	0.616881
67.55	8.8779e-05	7.255	24.4823	19.276			7.255	12.1932	0.61112
67.6	0.000243058	7.26	26.1159	19.2921			7.26	8.30198	0.645203
67.65	0.000193938	7.265	24.4046	19.3254			7.265	1.33952	0.70242
67.7	0.000308128	7.27	21.8418	19.3646			7.27	-6.25985	0.756579
67.75	0.000282572	7.275	18.4697	19.3965			7.275	-10.972	0.782346
67.8	0.000201962	7.28	14.4872	19.4088			7.28	-11.0939	0.765842
67.85	0.000346019	7.285	12.218	19.3966			7.285	-7.16664	0.709751
67.9	0.000227586	7.29	13.9468	19.366			7.29	-0.193214	0.631544
67.95	0.00019625	7.295	16.8739	19.3297			7.295	6.97828	0.557056
68	6.77222e-05	7.3	21.0085	19.3024			7.3	11.3776	0.510548
68.05	0.000260013	7.305	24.639	19.2951			7.305	12.1875	0.505667
68.1	0.000262004	7.31	25.7326	19.3105			7.31	8.13218	0.540748
68.15	0.000181471	7.315	24.4011	19.3424			7.315	1.28544	0.598895
68.2	0.000188773	7.32	21.453	19.3791			7.32	-6.33362	0.653963
68.25	0.000362784	7.325	18.199	19.4079			7.325	-10.858	0.680868
68.3	0.000490743	7.33	14.4749	19.417			7.33	-11.1549	0.665876
68.35	0.000299601	7.335	12.2692	19.4018			7.335	-7.20675	0.611502
68.4	0.000211211	7.34	13.7226	19.3681			7.34	-0.200204	0.535096
68.45	0.000265177	7.345	16.9704	19.3288			7.345	6.87427	0.462472
68.5	0.000257374	7.35	20.8612	19.2985			7.35	11.5067	0.417945
68.55	0.000255938	7.355	24.5614	19.2884			7.355	12.1471	0.415334
68.6	0.000248118	7.36	25.8958	19.3015			7.36	8.27174	0.453011
68.65	0.000353224	7.365	24.4471	19.3316			7.365	1.22116	0.51403
68.7	0.000251239	7.37	21.5544	19.3672			7.37	-6.09568	0.572282
68.75	0.000143897	7.375	18.3533	19.3954			7.375	-10.815	0.602837
68.8	6.45658e-05	7.38	14.5576	19.4047			7.38	-10.9637	0.591968
68.85	0.000244474	7.385	12.7114	19.3907			7.385	-6.8484	0.542384
68.9	0.000394548	7.39	13.6904	19.3586			7.39	-0.08419	0.47159
68.95	0.000227404	7.395	17.0786	19.3211			7.395	6.9535	0.404974
69	0.000400372	7.4	21.0855	19.2929			7.4	11.641	0.366547
69.05	0.000391098	7.405	24.428	19.2844			7.405	12.2054	0.370095
69.1	0.000220865	7.41	25.5294	19.2981			7.41	8.41213	0.413948
69.15	0.000336678	7.415	24.357	19.328			7.415	1.27054	0.481133
69.2	0.000271888	7.42	21.4148	19.3629			7.42	-6.18394	0.545292
69.25	0.000241018	7.425	18.1073	19.3898			7.425	-10.698	0.581346
69.3	0.00029227	7.43	14.4562	19.3973			7.43	-10.8932	0.575793
69.35	0.000300401	7.435	12.4269	19.3807			7.435	-7.0329	0.531204
69.4	0.000226343	7.44	13.4582	19.3454			7.44	-0.050366	0.464772
69.45	0.00026727	7.445	16.8302	19.304			7.445	6.79317	0.401911
69.5	0.000278941	7.45	20.6749	19.271			7.45	11.4594	0.366489
69.55	0.000101568	7.455	24.1777	19.257			7.455	12.0914	0.372185
69.6	0.00011718	7.46	25.2653	19.2649			7.46	8.34376	0.417544
69.65	0.000103962	7.465	24.1766	19.2889			7.465	1.30824	0.485891
69.7	0.000232699	7.47	21.2425	19.3182			7.47	-6.02996	0.551249
69.75	6.76163e-05	7.475	18.2647	19.34			7.475	-10.8365	0.588572
69.8	0.000273096	7.48	14.1949	19.3424			7.48	-11.0626	0.583876
69.85	0.000275968	7.485	12.0973	19.3207			7.485	-7.06603	0.53956
69.9	0.000155514	7.49	13.641	19.2811			7.49	0.001	0.473172
69.95	0.000406303	7.495	17.1052	19.2371			7.495	6.99221	0.410573
70	0.000320552	7.5	21.0269	19.2033			7.5	11.6219	0.375936
70.05	5.26195e-05	7.505	24.5738	19.1904			7.505	12.0499	0.382771
70.1	0.00027549	7.51	25.7002	19.2008			7.51	8.20744	0.429077
70.15	0.000429246	7.515	24.3688	19.2285			7.515	1.26485	0.497911
70.2	0.000232292	7.52	21.6479	19.2624			7.52	-6.4748	0.563037
70.25	0.000315152	7.525	18.2458	19.2891			7.525	-11.1899	0.598888
70.3	0.000280669	7.53	14.2896	19.2964			7.53	-11.4712	0.591333
70.35	0.000227424	7.535	12.2643	19.2798			7.535	-7.25136	0.54309
70.4	0.000247779	7.54	13.6961	19.2453			7.54	-0.391342	0.47199
70.45	0.00033557	7.545	17.0144	19.206			7.545	6.59215	0.40379
70.5	0.000340654	7.55	21.1539	19.1768			7.55	11.2599	0.362585
70.55	0.000179574	7.555	24.4962	19.1679			7.555	11.8746	0.362233
70.6	8.84322e-05	7.56	25.6011	19.1822			7.56	7.8876	0.401066
70.65	0.000173473	7.565	24.5665	19.2136			7.565	0.894918	0.462048
70.7	0.000121646	7.57	21.496	19.2509			7.57	-6.50254	0.519099
70.75	0.000207199	7.575	18.3318	19.2809			7.575	-11.2716	0.547248
70.8	0.00022715	7.58	14.4749	19.2918			7.58	-11.3966	0.532731
70.85	0.000367223	7.585	12.3159	19.2789			7.585	-7.36493	0.478297
70.9	5.88623e-05	7.59	13.8192	19.2479			7.59	-0.581914	0.401452
70.95	0.000334165	7.595	16.9237	19.2116			7.595	6.67899	0.327876
71	0.000381733	7.6	20.9222	19.1845			7.6	11.0258	0.281803
71.05	0.000482785	7.605	24.4885	19.1775			7.605	11.6492	0.276728
71.1	0.000661953	7.61	25.6284	19.1927			7.61	7.79325	0.310827
71.15	0.000582721	7.615	23.9094	19.2236			7.615	0.858584	0.367393
71.2	0.000246312	7.62	21.3329	19.2589			7.62	-6.52444	0.420582
71.25	0.000178088	7.625	17.7352	19.2855			7.625	-11.2072	0.445556
71.3	0.000375761	7.63	14.1714	19.292			7.63	-11.541	0.428482
71.35	0.000287985	7.635	12.229	19.2742			7.635	-7.45128	0.371809
71.4	0.000176608	7.64	13.361	19.2378			7.64	-0.50299	0.293093
71.45	0.000333617	7.645	16.8927	19.1959			7.645	6.60955	0.218217
71.5	0.000439455	7.65	20.6943	19.1629			7.65	11.0204	0.171307
71.55	0.000420095	7.655	24.0772	19.1493			7.655	11.5906	0.165752
71.6	0.00048387	7.66	25.4313	19.158			7.66	7.82883	0.19975
71.65	0.000407397	7.665	24.039	19.1832			7.665	0.663488	0.25647
71.7	0.000301995	7.67	21.3504	19.2136			7.67	-6.54496	0.309865
71.75	0.000219413	7.675	17.7693	19.2357			7.675	-11.3102	0.335125
71.8	8.29954e-05	7.68	13.9337	19.238			7.68	-11.586	0.318473
71.85	0.00015134	7.685	12.3921	19.2168			7.685	-7.41218	0.262457
71.9	7.99295e-05	7.69	13.4514	19.1776			7.69	-0.385278	0.184898
71.95	0.000172261	7.695	16.7465	19.1333			7.695	6.41581	0.111565
72	0.000273158	7.7	20.73	19.0983			7.7	11.0478	0.0662409
72.05	0.000306494	7.705	24.2276	19.0837			7.705	11.5894	0.0624027
72.1	0.000265955	7.71	25.6515	19.0924			7.71	7.73819	0.0982989
72.15	0.000299654	7.715	24.1379	19.1182			7.715	0.871502	0.157164
72.2	0.000173574	7.72	21.3013	19.1495			7.72	-6.78219	0.21298
72.25	0.000166188	7.725	17.9016	19.1732			7.725	-11.0983	0.240769
72.3	0.000300065	7.73	14.2208	19.1776			7.73	-11.6672	0.226889
72.35	0.000340143	7.735	12.1296	19.1583			7.735	-7.53998	0.17368
72.4	9.09922e-05	7.74	13.5077	19.121			7.74	-0.417194	0.0986765
72.45	0.000389108	7.745	16.6897	19.0784			7.745	6.70347	0.028099
72.5	0.000272711	7.75	20.6618	19.045			7.75	11.2739	-0.0136623
72.55	6.39428e-05	7.755	24.1922	19.0318			7.755	11.8011	-0.0130393
72.6	0.000256112	7.76	25.4435	19.0413			7.76	8.17654	0.0282515
72.65	0.000358055	7.765	24.0025	19.0674			7.765	1.10423	0.0935651
72.7	0.000246101	7.77	21.0705	19.0987			7.77	-6.46184	0.156678
72.75	0.000259146	7.775	18.0183	19.1229			7.775	-11.0935	0.192187
72.8	0.000257809	7.78	14.5387	19.1289			7.78	-11.2558	0.186253
72.85	0.000174084	7.785	12.2991	19.1117			7.785	-7.28969	0.141487
72.9	0.00015573	7.79	13.4393	19.077			7.79	-0.345086	0.07526
72.95	0.000106514	7.795	17.0948	19.0378			7.795	6.75363	0.013221
73	0.000127351	7.8	20.9188	19.0088			7.8	11.3117	-0.0204728
73.05	0.000122144	7.805	24.3672	19.0001			7.805	11.7793	-0.0123444
73.1	6.80936e-05	7.81	25.3578	19.014			7.81	7.97335	0.0356136
73.15	0.000172306	7.815	24.0339	19.0447			7.815	0.815246	0.106322
73.2	0.000207585	7.82	21.5839	19.0811			7.82	-6.7504	0.173313
73.25	0.000213238	7.825	17.9146	19.1102			7.825	-11.0772	0.211504
73.3	0.00035291	7.83	14.3346	19.1202			7.83	-11.441	0.207534
73.35	0.000264375	7.835	12.3145	19.1067			7.835	-7.31307	0.164129
73.4	0.000179425	7.84	13.5033	19.0753			7.84	-0.40588	0.0987844
73.45	0.000142058	7.845	16.9658	19.0391			7.845	6.90168	0.0374672
73.5	0.0004941	7.85	20.9497	19.0124			7.85	11.1433	0.00440537
73.55	0.000563021	7.855	24.1174	19.0057			7.855	11.8166	0.0128749
73.6	0.000269803	7.86	25.6694	19.022			7.86	8.05718	0.0610401
73.65	0.000499283	7.865	24.2241	19.0552			7.865	1.02466	0.132234
73.7	0.000284415	7.87	21.3923	19.0942			7.87	-6.42906	0.200348
73.75	0.000228852	7.875	18.2847	19.1263			7.875	-11.3508	0.240013
73.8	0.000276244	7.88	14.6729	19.1403			7.88	-11.3738	0.237133
73.85	0.000165226	7.885	12.5523	19.1313			7.885	-7.41215	0.194388
73.9	0.000385605	7.89	13.7069	19.1047			7.89	-0.453616	0.129365
73.95	0.000373567	7.895	17.1468	19.0737			7.895	6.73376	0.067883
74	3.51494e-05	7.9	21.313	19.0529			7.9	11.2633	0.0343068
74.05	0.000298485	7.905	24.5555	19.0527			7.905	11.7458	0.0421938
74.1	0.000457271	7.91	25.7334	19.0753			7.91	7.88614	0.0895333
74.15	0.000543607	7.915	24.2965	19.1144			7.915	0.856842	0.159315
74.2	0.000517823	7.92	21.5176	19.1591			7.92	-6.53318	0.225459
74.25	0.00026465	7.925	18.5663	19.197			7.925	-11.2297	0.262984
74.3	2.85099e-05	7.93	14.7582	19.2166			7.93	-11.5093	0.258063
74.35	0.000244738	7.935	12.8178	19.2135			7.935	-7.21917	0.213411
74.4	0.000310147	7.94	14.0923	19.1931			7.94	-0.553196	0.146714
74.45	0.000228005	7.945	17.403	19.1684			7.945	6.64826	0.0835491
74.5	0.000108947	7.95	21.3713	19.1536			7.95	11.3784	0.0482266
74.55	0.000237604	7.955	24.7837	19.1591			7.955	11.8525	0.0547009
74.6	0.000286359	7.96	25.9502	19.1875			7.96	8.02073	0.101138
74.65	0.000243888	7.965	24.5359	19.2325			7.965	1.11877	0.170653
74.7	0.000589813	7.97	21.9536	19.2832			7.97	-6.3201	0.237333
74.75	0.000465284	7.975	18.5539	19.3261			7.975	-10.8696	0.276294
74.8	0.000112418	7.98	14.3848	19.3487			7.98	-11.2113	0.2738
74.85	0.000134941	7.985	12.2956	19.3461			7.985	-7.22448	0.232208
74.9	0.000255033	7.99	13.8462	19.3244			7.99	-0.162154	0.16888
74.95	0.000376829	7.995	16.9404	19.2966			7.995	6.99607	0.109777
75	0.000360794	8	21.1149	19.2772			8	11.557	0.0792662
75.05	0.00048501	8.005	24.4899	19.2775			8.005	12.1278	0.0909523
75.1	0.000480448	8.01	26.0184	19.3002			8.01	8.21494	0.142894
75.15	0.000243206	8.015	24.4021	19.339			8.015	1.333	0.218116
75.2	7.68367e-05	8.02	21.4555	19.3824			8.02	-6.14627	0.290591
75.25	7.96959e-05	8.025	18.3339	19.4176			8.025	-10.7442	0.335303
75.3	0.000146925	8.03	14.6648	19.4335			8.03	-11.3043	0.338161
75.35	0.000248596	8.035	12.746	19.4254			8.035	-7.19382	0.301194
75.4	0.000266952	8.04	13.6404	19.3985			8.04	-0.163034	0.241806
75.45	5.89406e-05	8.045	17.0058	19.3655			8.045	6.83548	0.185908
75.5	4.73364e-05	8.05	21.0887	19.3411			8.05	11.3035	0.157499
75.55	0.000122547	8.055	24.341	19.3359			8.055	11.7994	0.169872
75.6	0.000155506	8.06	25.8141	19.353			8.06	7.96432	0.221046
75.65	6.30437e-05	8.065	24.4837	19.3863			8.065	0.854266	0.294035
75.7	6.56638e-05	8.07	21.3069	19.4242			8.07	-6.61323	0.362598
75.75	0.000181357	8.075	18.3104	19.4543			8.075	-11.1103	0.401777
75.8	0.000198544	8.08	14.9021	19.4658			8.08	-11.5178	0.397988
75.85	0.000230559	8.085	12.8336	19.4545			8.085	-7.4067	0.353762
75.9	0.000364529	8.09	14.0354	19.4254			8.09	-0.386814	0.286719
75.95	0.000367	8.095	17.167	19.3912			8.095	6.76441	0.222955
76	0.00025394	8.1	21.2851	19.3665			8.1	11.2999	0.186861
76.05	0.000170145	8.105	24.7636	19.362			8.105	11.7136	0.191935
76.1	9.72472e-05	8.11	25.8319	19.38			8.11	7.79916	0.236027
76.15	0.000141789	8.115	24.4623	19.4142			8.115	0.763984	0.302001
76.2	0.000273303	8.12	21.5966	19.4536			8.12	-6.76398	0.363646
76.25	0.000408107	8.125	18.5106	19.4857			8.125	-11.2849	0.395956
76.3	0.000325509	8.13	15.015	19.4993			8.13	-11.7097	0.38525
76.35	0.000342492	8.135	12.6584	19.4895			8.135	-7.37466	0.334247
76.4	4.39932e-05	8.14	14.1835	19.4618			8.14	-0.690388	0.26067
76.45	0.000148763	8.145	17.0688	19.4285			8.145	6.28507	0.190029
76.5	0.000208831	8.15	21.1139	19.4038			8.15	10.8537	0.146153
76.55	9.16793e-05	8.155	24.5402	19.3985			8.155	11.5755	0.142835
76.6	7.78528e-05	8.16	25.7092	19.4151			8.16	7.83424	0.178784
76.65	0.000113554	8.165	24.4312	19.448			8.165	0.891876	0.237581
76.7	0.000401225	8.17	21.6757	19.486			8.17	-6.76519	0.293176
76.75	0.000192023	8.175	18.5262	19.5166			8.175	-11.281	0.320339
76.8	0.000170149	8.18	14.6654	19.5277			8.18	-11.5509	0.305366
76.85	0.000118511	8.185	12.4663	19.5149			8.185	-7.48365	0.25096
76.9	6.77269e-05	8.19	14.0762	19.4839			8.19	-0.687492	0.174531
76.95	0.000129463	8.195	17.1508	19.4479			8.195	6.36293	0.101583
77	0.000308204	8.2	21.3347	19.4214			8.2	11.0541	0.0562691
77.05	0.000358379	8.205	24.8448	19.4153			8.205	11.5239	0.052378
77.1	0.00012839	8.21	25.9008	19.4319			8.21	7.86834	0.0882687
77.15	0.000132992	8.215	24.517	19.4649			8.215	0.621224	0.147114
77.2	9.69857e-05	8.22	21.6449	19.5032			8.22	-6.77229	0.202609
77.25	0.000289294	8.225	18.6022	19.5341			8.225	-11.3807	0.22966
77.3	0.000317473	8.23	14.7527	19.5459			8.23	-11.5831	0.214701
77.35	0.000480837	8.235	12.58	19.5339			8.235	-7.50859	0.160473
77.4	0.000267694	8.24	14.1618	19.5036			8.24	-0.493204	0.0846543
77.45	0.000259389	8.245	16.7872	19.467			8.245	6.62931	0.0131995
77.5	0.000351928	8.25	20.9017	19.4386			8.25	11.1437	-0.029643
77.55	0.00051575	8.255	24.6049	19.4299			8.255	12.1437	-0.0299414
77.6	0.000387893	8.26	26.0461	19.4441			8.26	8.12858	0.0110492
77.65	1.54084e-05	8.265	24.4342	19.4749			8.265	0.874764	0.0761693
77.7	0.000231322	8.27	21.682	19.511			8.27	-6.34465	0.138803
77.75	0.000472327	8.275	18.4701	19.5394			8.275	-11.1097	0.17393
77.8	0.00047287	8.28	14.5208	19.5484			8.28	-11.4503	0.167612
77.85	0.000158741	8.285	12.6733	19.5337			8.285	-7.25788	0.122212
77.9	9.78829e-05	8.29	14.0809	19.5012			8.29	-0.326874	0.0553722
77.95	0.000369409	8.295	17.1814	19.4636			8.295	6.85203	-0.00699518
78	0.00063859	8.3	21.1895	19.4353			8.3	11.3329	-0.04069
		8.305	24.6859	19.4269			8.305	11.9497	-0.032192
		8.31	25.7776	19.4412			8.31	8.17202	0.0167088
		8.315	24.6883	19.4722			8.315	0.890012	0.0889584
		8.32	21.6017	19.5086			8.32	-6.43875	0.158048
		8.325	18.5403	19.5375			8.325	-11.1169	0.198839
		8.33	14.6029	19.5471			8.33	-11.2216	0.197724
		8.335	12.6501	19.5327			8.335	-7.32067	0.157336
		8.34	13.7717	19.5001			8.34	-0.287074	0.0950838
		8.345	17.3109	19.4621			8.345	6.69282	0.0366298
		8.35	20.9438	19.4328			8.35	11.2581	0.00601706
		8.355	24.4197	19.4227			8.355	11.8266	0.0167504
		8.36	25.746	19.4348			8.36	8.20931	0.0672435
		8.365	24.3041	19.4631			8.365	0.982014	0.1408
		8.37	21.5722	19.4962			8.37	-6.44247	0.211095
		8.375	18.1126	19.521			8.375	-11.1641	0.252824
		8.38	14.2997	19.5256			8.38	-11.4057	0.252096
		8.385	12.3478	19.5062			8.385	-7.31513	0.21147
		8.39	13.989	19.4686			8.39	-0.10318	0.148805
		8.395	16.7361	19.4251			8.395	6.66956	0.0901015
		8.4	20.8017	19.39			8.4	11.2064	0.0591392
		8.405	24.3416	19.3744			8.405	12.0582	0.0694511
		8.41	25.5667	19.3811			8.41	8.08119	0.119627
		8.415	24.1431	19.4042			8.415	0.956994	0.192649
		8.42	21.6871	19.4329			8.42	-6.53881	0.261999
		8.425	18.1268	19.4538			8.425	-10.9525	0.302666
		8.43	14.1231	19.4551			8.43	-11.4781	0.301017
		8.435	12.527	19.4326			8.435	-7.5987	0.25916
		8.44	13.5259	19.3918			8.44	-0.619166	0.194096
		8.445	16.8619	19.3455			8.445	6.62349	0.131741
		8.45	20.7455	19.3079			8.45	11.2004	0.0966991
		8.455	24.0901	19.2894			8.455	11.9827	0.10301
		8.46	25.2254	19.2926			8.46	8.00327	0.149177
		8.465	23.8423	19.3116			8.465	1.11987	0.218354
		8.47	21.2565	19.3356			8.47	-6.46862	0.28439
		8.475	17.9313	19.3517			8.475	-10.9955	0.322185
		8.48	13.9841	19.3479			8.48	-11.3063	0.317983
		8.485	11.9357	19.3197			8.485	-7.29427	0.274296
		8.49	13.3242	19.2729			8.49	-0.2248	0.208613
		8.495	16.504	19.2204			8.495	6.63446	0.146677
		8.5	20.496	19.1768			8.5	11.263	0.112416
		8.505	24.1422	19.1532			8.505	11.9131	0.119445
		8.51	25.079	19.1517			8.51	8.03399	0.166164
		8.515	23.6612	19.1664			8.515	1.10521	0.235759
		8.52	21.1067	19.1864			8.52	-6.15134	0.302413
		8.525	17.7978	19.199			8.525	-10.9399	0.341345
		8.53	14.0126	19.1925			8.53	-11.1819	0.338632
		8.535	11.8503	19.162			8.535	-7.36065	0.296455
		8.54	13.1771	19.1135			8.54	-0.350704	0.231942
		8.545	16.5912	19.06			8.545	6.77569	0.170822
		8.55	20.3657	19.0156			8.55	11.2344	0.137337
		8.555	23.8164	18.9909			8.555	11.8816	0.145032
		8.56	24.8527	18.9883			8.56	7.8689	0.19202
		8.565	23.6669	19.0021			8.565	0.8863	0.261217
		8.57	20.8268	19.0213			8.57	-6.38565	0.326619
		8.575	17.7222	19.0335			8.575	-11.1329	0.363481
		8.58	14.1342	19.0276			8.58	-11.2579	0.358134
		8.585	12.006	18.9985			8.585	-7.20401	0.313294
		8.59	12.9683	18.9513			8.59	-0.243238	0.246607
		8.595	16.1443	18.8983			8.595	6.88649	0.183898
		8.6	20.3305	18.8545			8.6	11.565	0.149533
		8.605	23.5699	18.8305			8.605	11.9221	0.157144
		8.61	25.1482	18.8298			8.61	8.1658	0.204679
		8.615	23.8473	18.8469			8.615	1.15445	0.275181
		8.62	21.3098	18.8708			8.62	-6.32344	0.34257
		8.625	17.6308	18.8878			8.625	-11.0726	0.381618
		8.63	13.69	18.8856			8.63	-11.3157	0.37832
		8.635	11.8796	18.86			8.635	-7.10396	0.335321
		8.64	13.0191	18.8167			8.64	-0.416472	0.270207
		8.645	16.5542	18.7689			8.645	6.7246	0.208462
		8.65	20.4508	18.7312			8.65	11.274	0.174142
		8.655	23.999	18.714			8.655	11.9035	0.18098
		8.66	24.7652	18.7192			8.66	8.16441	0.227407
		8.665	23.4733	18.7407			8.665	1.10414	0.296741
		8.67	21.0083	18.7683			8.67	-6.38154	0.362829
		8.675	17.7674	18.789			8.675	-10.8446	0.400668
		8.68	13.6585	18.7911			8.68	-11.0642	0.396806
		8.685	12.3182	18.7708			8.685	-7.15232	0.353866
		8.69	13.371	18.7338			8.69	-0.228496	0.289058
		8.695	16.4794	18.6921			8.695	7.00162	0.228094
		8.7	20.3169	18.66			8.7	11.4747	0.195304
		8.705	24.0829	18.6489			8.705	12.3056	0.204484
		8.71	25.4518	18.6617			8.71	8.35964	0.254098
		8.715	23.9887	18.6922			8.715	1.26484	0.327148
		8.72	20.9903	18.7283			8.72	-6.00807	0.397362
		8.725	17.5469	18.7568			8.725	-10.7011	0.439839
		8.73	14.0012	18.7666			8.73	-10.9996	0.440756
		8.735	12.2376	18.7534			8.735	-6.90796	0.402513
		8.74	13.1642	18.7223			8.74	0.172344	0.342719
		8.745	16.3418	18.6859			8.745	7.00304	0.28713
		8.75	20.6173	18.6589			8.75	11.4708	0.259413
		8.755	23.809	18.6517			8.755	12.3357	0.273015
		8.76	24.887	18.6664			8.76	8.40079	0.326507
		8.765	23.5797	18.697			8.765	1.38607	0.403053
		8.77	20.873	18.7325			8.77	-6.10979	0.47635
		8.775	17.3151	18.7597			8.775	-10.5908	0.521376
		8.78	13.8379	18.7672			8.78	-10.9068	0.524519
		8.785	11.6576	18.7506			8.785	-6.86422	0.488315
		8.79	13.1043	18.7157			8.79	0.052888	0.430121
		8.795	16.1716	18.6752			8.795	7.21808	0.375684
		8.8	20.3954	18.6439			8.8	11.6045	0.349106
		8.805	23.922	18.6327			8.805	12.2882	0.363822
		8.81	24.6972	18.6432			8.81	8.34925	0.417979
		8.815	23.2521	18.6694			8.815	1.17448	0.494444
		8.82	20.8548	18.7005			8.82	-6.00963	0.56697
		8.825	17.2975	18.7236			8.825	-10.8636	0.610678
		8.83	13.7043	18.7271			8.83	-11.093	0.61168
		8.835	11.466	18.7063			8.835	-6.83842	0.572604
		8.84	12.9225	18.6669			8.84	-0.00534	0.511282
		8.845	15.9139	18.6216			8.845	7.14973	0.453526
		8.85	20.1081	18.5852			8.85	11.8334	0.423649
		8.855	23.7786	18.5692			8.855	12.3385	0.435479
		8.86	24.9427	18.5762			8.86	8.58082	0.487255
		8.865	23.4685	18.6003			8.865	1.68104	0.562245
		8.87	21.2489	18.6309			8.87	-5.92683	0.634417
		8.875	17.4555	18.6547			8.875	-10.5092	0.678518
		8.88	13.8971	18.6601			8.88	-10.7371	0.680707
		8.885	12.0182	18.6427			8.885	-6.82081	0.64348
		8.89	13.1322	18.608			8.89	0.155074	0.584102
		8.895	16.3787	18.5686			8.895	7.18051	0.528199
		8.9	20.3901	18.5392			8.9	11.7279	0.499845
		8.905	24.2614	18.5315			8.905	12.2387	0.512517
		8.91	25.4232	18.5479			8.91	8.61464	0.564515
		8.915	23.8998	18.5818			8.915	1.62047	0.639329
		8.92	20.9704	18.6216			8.92	-5.78743	0.711098
		8.925	17.8225	18.6546			8.925	-10.5062	0.754749
		8.93	14.2134	18.6692			8.93	-10.7382	0.756374
		8.935	11.8749	18.6603			8.935	-6.74353	0.718419
		8.94	13.204	18.6337			8.94	0.191492	0.658271
		8.945	16.7236	18.6023			8.945	7.25314	0.601594
		8.95	20.4847	18.5806			8.95	11.7611	0.572457
		8.955	24.1031	18.5793			8.955	12.2945	0.584323
		8.96	25.3255	18.6011			8.96	8.46625	0.635309
		8.965	23.8748	18.6399			8.965	1.57107	0.708654
		8.97	21.3136	18.6847			8.97	-5.91315	0.778465
		8.975	17.8716	18.7223			8.975	-10.4367	0.819851
		8.98	14.1036	18.7411			8.98	-10.8228	0.819092
		8.985	12.2775	18.7367			8.985	-6.74437	0.778622
		8.99	13.3687	18.7145			8.99	0.328674	0.715994
		8.995	16.8402	18.6875			8.995	7.16976	0.657009
		9	20.6275	18.6701			9	11.7261	0.625491
		9.005	24.4766	18.6733			9.005	12.3033	0.63484
		9.01	25.2148	18.6991			9.01	8.47491	0.683324
		9.015	24.032	18.7415			9.015	1.47111	0.75413
		9.02	21.4498	18.7897			9.02	-6.00754	0.821175
		9.025	17.9938	18.8306			9.025	-10.5068	0.859531
		9.03	14.3156	18.8526			9.03	-10.8212	0.855628
		9.035	12.384	18.8512			9.035	-6.73195	0.812093
		9.04	13.582	18.832			9.04	-0.01616	0.746234
		9.045	16.8038	18.8075			9.045	7.18293	0.68355
		9.05	20.847	18.7923			9.05	11.7908	0.648308
		9.055	24.3959	18.7976			9.055	12.4164	0.654404
		9.06	25.8171	18.8261			9.06	8.44108	0.700082
		9.065	24.1624	18.8712			9.065	1.54147	0.768365
		9.07	21.3135	18.9213			9.07	-5.80205	0.833345
		9.075	18.0944	18.9636			9.075	-10.3722	0.870345
		9.08	14.3949	18.9866			9.08	-10.8746	0.86556
		9.085	12.3741	18.9853			9.085	-7.00422	0.820949
		9.09	13.2016	18.965			9.09	0.15131	0.753665
		9.095	16.8942	18.9389			9.095	7.39251	0.689906
		9.1	20.8343	18.9215			9.1	11.8729	0.654288
		9.105	24.1552	18.9235			9.105	12.6266	0.660571
		9.11	25.3731	18.9471			9.11	8.84359	0.70725
		9.115	24.0095	18.9866			9.115	1.65	0.777483
		9.12	21.273	19.031			9.12	-5.65652	0.844935
		9.125	18.0554	19.0675			9.125	-10.3317	0.884571
		9.13	14.5052	19.0851			9.13	-10.6161	0.882601
		9.135	12.3936	19.079			9.135	-6.85206	0.841171
		9.14	13.5424	19.0545			9.14	0.173236	0.777275
		9.145	16.8721	19.0246			9.145	7.20599	0.716535
		9.15	20.9544	19.0038			9.15	11.5238	0.682917
		9.155	24.3632	19.0029			9.155	12.1544	0.68964
		9.16	25.4331	19.0242			9.16	8.38986	0.734961
		9.165	24.1675	19.0617			9.165	1.40338	0.802311
		9.17	21.4149	19.1045			9.17	-5.97855	0.865833
		9.175	18.258	19.1399			9.175	-10.404	0.900883
		9.18	14.5988	19.1567			9.18	-10.9088	0.893938
		9.185	12.5004	19.1499			9.185	-6.86844	0.847278
		9.19	13.5989	19.1248			9.19	0.205974	0.778296
		9.195	16.8272	19.0945			9.195	7.20013	0.71294
		9.2	21.6126	19.0747			9.2	12.0588	0.675637
		9.205	24.639	19.0757			9.205	12.5909	0.680433
		9.21	25.6442	19.0994			9.21	8.60239	0.725557
		9.215	24.5036	19.14			9.215	1.59505	0.793758
		9.22	21.6989	19.1865			9.22	-6.01814	0.858616
		9.225	18.693	19.2265			9.225	-10.4725	0.894957
		9.23	14.8277	19.248			9.23	-10.8516	0.889104
		9.235	12.6975	19.2463			9.235	-6.74663	0.843619
		9.24	14.0493	19.2269			9.24	0.244808	0.776046
		9.245	17.3326	19.2028			9.245	7.15772	0.712136
		9.25	21.5522	19.189			9.25	11.6797	0.675759
		9.255	24.9723	19.1962			9.255	12.1494	0.680227
		9.26	26.3875	19.227			9.26	8.23473	0.723513
		9.265	24.5592	19.2743			9.265	1.4572	0.788797
		9.27	21.6431	19.3261			9.27	-6.11202	0.850308
		9.275	18.3811	19.3698			9.275	-10.5609	0.883228
		9.28	14.8531	19.3941			9.28	-11.0898	0.873808
		9.285	12.8213	19.3944			9.285	-7.10297	0.824246
		9.29	13.961	19.3764			9.29	-0.115704	0.751778
		9.295	17.4049	19.3527			9.295	6.91528	0.682235
		9.3	21.0867	19.3374			9.3	11.488	0.639835
		9.305	24.5647	19.341			9.305	11.995	0.638193
		9.31	25.8548	19.3667			9.31	8.22279	0.675562
		9.315	24.7503	19.4092			9.315	1.09882	0.735107
		9.32	22.1316	19.4573			9.32	-6.38569	0.790623
		9.325	18.4707	19.4975			9.325	-11.1606	0.816861
		9.33	14.7133	19.5178			9.33	-11.1726	0.800108
		9.335	12.6386	19.5135			9.335	-7.24113	0.743262
		9.34	13.835	19.4901			9.34	-0.355794	0.663868
		9.345	17.2391	19.4607			9.345	6.766	0.587595
		9.35	21.1219	19.4398			9.35	11.2866	0.538697
		9.355	24.6476	19.4383			9.355	11.9423	0.530919
		9.36	26.114	19.4595			9.36	8.1892	0.562759
		9.365	24.6381	19.4972			9.365	1.02566	0.617487
		9.37	21.9418	19.5403			9.37	-6.3218	0.668932
		9.375	18.5755	19.5759			9.375	-10.849	0.69225
		9.38	14.9523	19.5927			9.38	-11.3557	0.673772
		9.385	13.1529	19.5866			9.385	-7.34346	0.615677
		9.39	14.3114	19.563			9.39	-0.322366	0.535289
		9.395	17.5686	19.5345			9.395	6.73038	0.458524
		9.4	21.4768	19.5156			9.4	11.3184	0.409658
		9.405	25.2895	19.5176			9.405	12.1261	0.402597
		9.41	26.3258	19.543			9.41	8.17992	0.435946
		9.415	25.0628	19.5853			9.415	0.960852	0.49263
		9.42	22.0159	19.6333			9.42	-6.25629	0.546265
		9.425	19.0353	19.6739			9.425	-10.7944	0.572166
		9.43	14.9112	19.6952			9.43	-11.098	0.556914
		9.435	12.9928	19.6922			9.435	-7.18995	0.502895
		9.44	14.184	19.6707			9.44	-0.218468	0.427294
		9.445	17.5039	19.6435			9.445	6.95009	0.355867
		9.45	21.5147	19.6249			9.45	11.4501	0.31291
		9.455	24.7131	19.6251			9.455	12.2266	0.312173
		9.46	25.7918	19.6467			9.46	8.43018	0.352201
		9.465	24.936	19.6846			9.465	0.95598	0.415875
		9.47	22.0357	19.728			9.47	-6.21692	0.476461
		9.475	18.9765	19.7643			9.475	-10.7356	0.509111
		9.48	15.3002	19.7819			9.48	-11.1203	0.500399
		9.485	13.0249	19.7762			9.485	-6.96075	0.452808
		9.49	14.6964	19.7534			9.49	-0.099266	0.383803
		9.495	17.9743	19.7262			9.495	7.02493	0.319087
		9.5	21.768	19.7088			9.5	11.5648	0.282772
		9.505	25.254	19.7115			9.505	12.2158	0.288503
		9.51	26.2342	19.7365			9.51	8.39686	0.334595
		9.515	25.061	19.7779			9.515	1.48901	0.404315
		9.52	22.1345	19.8243			9.52	-6.3279	0.471348
		9.525	18.8215	19.8623			9.525	-11.1515	0.509815
		9.53	14.8612	19.8804			9.53	-11.2135	0.505446
		9.535	13.1188	19.8739			9.535	-7.19731	0.461017
		9.54	14.1071	19.8484			9.54	-0.317166	0.394132
		9.545	17.4467	19.8166			9.545	6.92427	0.330587
		9.55	21.5209	19.7934			9.55	11.5242	0.294866
		9.555	24.931	19.7897			9.555	12.1198	0.300832
		9.56	26.2794	19.808			9.56	8.31272	0.346793
		9.565	24.7658	19.8421			9.565	1.23866	0.415862
		9.57	21.7093	19.8804			9.57	-6.11266	0.481905
		9.575	18.6579	19.9098			9.575	-10.6542	0.520067
		9.58	14.6261	19.9185			9.58	-11.0403	0.516686
		9.585	12.3621	19.9014			9.585	-6.94018	0.474159
		9.59	13.9424	19.8651			9.59	-0.029164	0.409886
		9.595	17.3106	19.8224			9.595	7.06318	0.349591
		9.6	20.9902	19.7882			9.6	11.3754	0.317164
		9.605	25.1142	19.774			9.605	12.0708	0.325864
		9.61	26.0147	19.7827			9.61	8.34257	0.374027
		9.615	24.913	19.8084			9.615	1.30406	0.445079
		9.62	22.1297	19.8402			9.62	-6.05745	0.51303
		9.625	18.7766	19.8646			9.625	-10.773	0.552875
		9.63	14.7138	19.8693			9.63	-11.0738	0.550705
		9.635	12.5498	19.8491			9.635	-7.04086	0.508888
		9.64	13.7715	19.8093			9.64	0.034916	0.444971
		9.645	16.7646	19.7625			9.645	7.15714	0.384984
		9.65	20.8613	19.7235			9.65	11.3643	0.352933
		9.655	24.7234	19.7044			9.655	12.0436	0.361884
		9.66	26.0509	19.7083			9.66	8.05089	0.409803
		9.665	24.6701	19.7291			9.665	1.328	0.479943
		9.67	21.6387	19.755			9.67	-6.10429	0.546653
		9.675	18.2408	19.7726			9.675	-10.7476	0.585194
		9.68	14.4558	19.7701			9.68	-10.7116	0.582054
		9.685	12.3167	19.7431			9.685	-6.73123	0.540232
		9.69	13.7599	19.6976			9.69	0.080684	0.477163
		9.695	17.1781	19.6467			9.695	7.242	0.418288
		9.7	20.8203	19.6046			9.7	11.4515	0.387416
		9.705	24.452	19.5823			9.705	11.9613	0.397483
		9.71	25.9021	19.5829			9.71	7.9793	0.446147
		9.715	24.3366	19.6003			9.715	1.15941	0.516458
		9.72	21.6239	19.6233			9.72	-6.08753	0.582818
		9.725	18.2048	19.6382			9.725	-10.5208	0.620988
		9.73	14.0218	19.6324			9.73	-10.5576	0.617963
		9.735	11.6923	19.601			9.735	-6.33538	0.576989
		9.74	13.625	19.551			9.74	0.383104	0.515737
		9.745	16.7747	19.4961			9.745	7.21636	0.4593
		9.75	21.4482	19.4519			9.75	11.2362	0.430537
		9.755	24.6981	19.4296			9.755	11.4483	0.441454
		9.76	26.1874	19.4319			9.76	7.6608	0.489258
		9.765	24.5644	19.4519			9.765	0.566758	0.556972
		9.77	21.4948	19.4773			9.77	-6.25337	0.619225
		9.775	17.6681	19.4932			9.775	-10.3525	0.652786
		9.78	13.291	19.4869			9.78	-10.1058	0.646012
		9.785	11.7743	19.4546			9.785	-6.02375	0.602809
		9.79	12.9055	19.4026			9.79	0.563154	0.540605
		9.795	16.5062	19.3451			9.795	7.08493	0.483714
		9.8	21.2304	19.2986			9.8	11.0671	0.454205
		9.805	24.8724	19.2747			9.805	11.2024	0.463674
		9.81	25.8679	19.2756			9.81	6.93071	0.508754
		9.815	24.6557	19.2949			9.815	0.340334	0.572078
		9.82	21.513	19.3201			9.82	-6.54511	0.628864
		9.825	17.4805	19.3361			9.825	-10.3034	0.656666
		9.83	13.252	19.3295			9.83	-9.99835	0.644528
		9.835	10.9791	19.2955			9.835	-5.92813	0.596762
		9.84	12.4956	19.2413			9.84	0.716102	0.530832
		9.845	16.7536	19.1826			9.845	7.09008	0.470953
		9.85	21.2979	19.1366			9.85	10.6517	0.438521
		9.855	25.4728	19.1155			9.855	10.6163	0.444041
		9.86	26.6445	19.122			9.86	6.50866	0.483683
		9.865	24.9361	19.1481			9.865	-0.094002	0.540365
		9.87	21.3873	19.1801			9.87	-6.60676	0.589915
		9.875	17.4036	19.202			9.875	-10.2382	0.61078
		9.88	12.7274	19.2003			9.88	-9.86168	0.592661
		9.885	10.94	19.1708			9.885	-5.49208	0.54035
		9.89	12.612	19.1208			9.89	0.844274	0.47155
		9.895	16.2246	19.0658			9.895	6.92649	0.409768
		9.9	21.552	19.0234			9.9	10.2391	0.375248
		9.905	25.3343	19.0059			9.905	10.0281	0.377607
		9.91	26.4762	19.0153			9.91	6.00941	0.412636
		9.915	24.5089	19.0431			9.915	-0.64277	0.463347
		9.92	21.0608	19.0751			9.92	-6.84674	0.50599
		9.925	16.3834	19.0945			9.925	-9.87561	0.520223
		9.93	12.051	19.0881			9.93	-9.23903	0.497425
		9.935	10.261	19.0521			9.935	-5.15826	0.443028
		9.94	11.9469	18.9948			9.94	1.13471	0.374179
		9.945	16.2509	18.933			9.945	7.07379	0.313724
		9.95	21.6081	18.8857			9.95	10.1027	0.281204
		9.955	25.9736	18.8661			9.955	9.64674	0.28527
		9.96	27.1409	18.8764			9.96	5.45714	0.320838
		9.965	25.0848	18.9078			9.965	-0.554718	0.37107
		9.97	21.4473	18.9448			9.97	-6.52951	0.413567
		9.975	16.423	18.9695			9.975	-9.61075	0.428948
		9.98	11.7936	18.9673			9.98	-8.58905	0.40896
		9.985	9.58158	18.9336			9.985	-4.40819	0.359654
		9.99	11.3485	18.8769			9.99	1.57736	0.298229
		9.995	16.1522	18.8154			9.995	6.98445	0.246314
		10	21.5812	18.7686			10	9.94875	0.221966
		10.005	26.1179	18.7505			10.005	9.16929	0.232908
		10.01	27.269	18.7633			10.01	5.14557	0.273622
		10.015	25.4688	18.7979			10.015	-0.908346	0.327368
		10.02	21.1742	18.8374			10.02	-6.15117	0.37264
		10.025	15.544	18.8615			10.025	-8.8712	0.391794
		10.03	10.3906	18.8546			10.03	-7.77531	0.377922
		10.035	8.49398	18.8128			10.035	-3.68253	0.337251
		10.04	10.4734	18.7458			10.04	1.76392	0.286128
		10.045	15.3956	18.6726			10.045	7.02811	0.244763
		10.05	21.0939	18.6141			10.05	9.39768	0.229813
		10.055	26.0875	18.5853			10.055	8.60482	0.24779
		10.06	27.3218	18.5885			10.06	4.62378	0.292806
		10.065	24.9442	18.6137			10.065	-1.02281	0.348787
		10.07	20.6465	18.6428			10.07	-5.92283	0.395531
		10.075	14.7298	18.655			10.075	-8.4581	0.416658
		10.08	9.05372	18.6333			10.08	-7.49562	0.405758
		10.085	7.10315	18.5737			10.085	-3.57547	0.368721
		10.09	9.21396	18.4866			10.09	1.75248	0.321259
		10.095	14.25	18.3921			10.095	6.45118	0.282647
		10.1	20.5018	18.3122			10.1	8.53882	0.26816
		10.105	25.2782	18.2625			10.105	7.65629	0.283351
		10.11	27.0012	18.2463			10.11	4.03919	0.322529
		10.115	24.7665	18.254			10.115	-1.24002	0.370849
		10.12	20.314	18.2671			10.12	-5.7632	0.409689
		10.125	14.0253	18.2637			10.125	-7.74556	0.4243
		10.13	8.43156	18.2265			10.13	-6.68097	0.409676
		10.135	5.97498	18.1503			10.135	-3.14988	0.371831
		10.14	7.99821	18.0453			10.14	1.45783	0.324913
		10.145	13.2241	17.9324			10.145	5.51088	0.285741
		10.15	19.9985	17.8355			10.15	7.48762	0.267683
		10.155	25.2355	17.7712			10.155	6.77279	0.2759
		10.16	26.6453	17.7427			10.16	3.39179	0.30545
		10.165	24.6822	17.7403			10.165	-1.03345	0.343164
		10.17	20.0246	17.745			10.17	-5.1959	0.372717
		10.175	13.5629	17.7336			10.175	-7.0913	0.380857
		10.18	7.15542	17.6867			10.18	-6.25655	0.362649
		10.185	4.50564	17.5984			10.185	-3.1528	0.323119
		10.19	6.48711	17.479			10.19	1.13864	0.274938
		10.195	12.0623	17.3505			10.195	4.91382	0.23363
		10.2	18.9104	17.2378			10.2	6.58158	0.211528
		10.205	24.6861	17.1593			10.205	5.93556	0.21319
		10.21	26.7627	17.1198			10.21	3.06653	0.234235
		10.215	24.6245	17.1094			10.215	-0.924816	0.263132
		10.22	19.6505	17.1079			10.22	-4.30162	0.285665
		10.225	13.1157	17.0913			10.225	-5.86472	0.29066
		10.23	6.3349	17.0389			10.23	-5.25811	0.274021
		10.235	3.22005	16.9429			10.235	-2.58958	0.239839
		10.24	4.54176	16.8123			10.24	0.793822	0.198548
		10.245	10.1518	16.6687			10.245	3.90281	0.162758
		10.25	16.9649	16.5381			10.25	5.44007	0.142658
		10.255	23.3335	16.4405			10.255	4.85071	0.142276
		10.26	25.7662	16.3822			10.26	2.73029	0.158273
		10.265	23.7326	16.3541			10.265	-0.59117	0.181493
		10.27	18.9463	16.336			10.27	-3.4758	0.200233
		10.275	11.8754	16.3026			10.275	-4.58055	0.205169
		10.28	4.83932	16.2319			10.28	-4.17584	0.193028
		10.285	1.19782	16.1145			10.285	-2.17298	0.16692
		10.29	1.8409	15.9575			10.29	0.579802	0.134898
		10.295	7.06714	15.7823			10.295	2.92881	0.106899
		10.3	14.4948	15.616			10.3	4.18792	0.0909134
		10.305	20.7324	15.4802			10.305	3.93179	0.0903376
		10.31	23.7982	15.383			10.31	2.48134	0.103198
		10.315	22.3088	15.3171			10.315	-0.01556	0.122964
		10.32	17.3997	15.2624			10.32	-2.15557	0.140862
		10.325	10.1124	15.1927			10.325	-3.15214	0.149641
		10.33	2.70346	15.0851			10.33	-2.94222	0.146337
		10.335	-1.3041	14.9284			10.335	-1.66471	0.132651
		10.34	-1.31687	14.7279			10.34	0.068194	0.113768
		10.345	3.27226	14.5036			10.345	1.97085	0.0964779
		10.35	10.3619	14.2823			10.35	2.65768	0.0865923
		10.355	16.9883	14.0872			10.355	2.66971	0.0866253
		10.36	20.5485	13.9289			10.36	1.7437	0.0955302
		10.365	19.8209	13.8031			10.365	0.287698	0.109405
		10.37	15.6004	13.6925			10.37	-0.930624	0.122999
		10.375	8.85332	13.5723			10.375	-1.87159	0.131717
		10.38	1.4679	13.4189			10.38	-1.8401	0.133043
		10.385	-3.51833	13.2184			10.385	-1.52996	0.127064
		10.39	-4.34706	12.9724			10.39	-0.5156	0.115996
		10.395	-1.14333	12.6961			10.395	0.470146	0.103456
		10.4	4.26412	12.4121			10.4	0.8839	0.0928274
		10.405	10.3572	12.1427			10.405	1.40636	0.0861944
		10.41	14.6091	11.902			10.41	1.16041	0.0843881
		10.415	15.2218	11.6915			10.415	0.638766	0.0865409
		10.42	12.7741	11.5			10.42	0.292398	0.090763
		10.425	7.15525	11.3082			10.425	-0.256544	0.0951967
		10.43	1.3645	11.0963			10.43	-0.742868	0.0979834
		10.435	-3.24252	10.8501			10.435	-1.19296	0.0973901
		10.44	-5.77409	10.5647			10.44	-1.10544	0.0924791
		10.445	-5.57526	10.2447			10.445	-1.02708	0.0834503
		10.45	-3.02505	9.90297			10.45	-0.521192	0.0713967
		10.455	0.766308	9.55596			10.455	-0.085454	0.0580624
		10.46	4.75025	9.21948			10.46	0.50865	0.0454691
		10.465	7.87932	8.90489			10.465	1.09299	0.0356876
		10.47	9.25219	8.6167			10.47	1.11998	0.0302065
		10.475	8.87654	8.35213			10.475	0.854222	0.0290329
		10.48	6.51873	8.10228			10.48	0.16028	0.0306727
		10.485	3.26331	7.85435			10.485	-0.556398	0.0326414
[truncated: 3 more rows]
