# Supplementary material for: The origin of mechanical harmonic distortion within the organ of Corti in living gerbil cochleae
Source: Commun Biol. 2021 Aug 25;4:1008. doi: 10.1038/s42003-021-02540-0 (PMC8387486; doi:10.1038/s42003-021-02540-0)
Supplement: Supplementary file 3 — Supplementary Data 2 [file 42003_2021_2540_MOESM3_ESM.xlsx]

## Sheet: Sheet1
Fig. 2a						Fig. 2b						Fig. 2c			Fig. 2d			Fig. 2e						Fig. 2f
f0 Frequency (kHz)	f0 80 dB SPL (nm)	f0 60 dB SPL (nm)	2f0 Frequency (kHz)	2f0 80 dB SPL (nm)	2f0 60 dB SPL (nm)	f0 Frequency (kHz)	f0 80 dB SPL (nm)	f0 60 dB SPL (nm)	2f0 Frequency (kHz)	2f0 80 dB SPL (nm)	2f0 60 dB SPL (nm)	2f0 Frequency (kHz)	2f0 80 dB SPL (dB)	2f0 60 dB SPL (dB)	2f0 Frequency (kHz)	2f0 80 dB SPL (dB)	2f0 60 dB SPL (dB)	f0 Frequency (kHz)	f0 80 dB SPL (rad)	f0 60 dB SPL (rad)	2f0 Frequency (kHz)	2f0 80 dB SPL (rad)	2f0 60 dB SPL (rad)	f0 Frequency (kHz)	f0 80 dB SPL (rad)	f0 60 dB SPL (rad)	2f0 Frequency (kHz)	2f0 80 dB SPL (rad)	2f0 60 dB SPL (rad)
1	88.4015	19.1376	2	5.61824	0.684134	1	2.19799	0.171135	2	0.0933762	0.0194586	2	-24.0127	-30.8286	2	-27.7387		1	0.893372	0.621987	2	0.883717	-1.76197	1	-1.54192	-1.24751	2	-4.01058
1.25	87.4563	14.8032	2.5	5.82345	0.338365	1.25	1.68443	0.15977	2.5	0.0957112	0.0139567	2.5	-23.5584	-32.8196	2.5	-25.112		1.25	0.753317	0.625074	2.5	0.244202	-1.8559	1.25	-1.84707	-1.27622	2.5	-4.95488
1.5	84.3729	13.9944	3	5.43083	0.29637	1.5	1.22796	0.133371	3	0.0694662	0.0086381	3	-23.8225	-33.7745	3	-24.8867		1.5	0.598383	0.520948	3	-0.181146	-2.042	1.5	-1.89297	-1.09913	3	-5.26568
1.75	83.1538	14.9823	3.5	5.13277	0.325404	1.75	1.17726	0.124376	3.5	0.0814253	0.0150456	3.5	-24.1939	-33.6452	3.5	-23.2319		1.75	0.405762	0.312013	3.5	-0.498573	-2.46865	1.75	-1.77187	-0.933346	3.5	-5.19728
2	82.446	15.096	4	4.57278	0.307748	2	1.42786	0.155381	4	0.0909658	0.017949	4	-25.2261	-34.1429	4	-23.853		2	0.27494	0.106749	4	-0.706568	-2.89708	2	-1.64042	-1.06081	4	-5.10636
2.25	76.4815	12.9128	4.5	3.88736	0.259302	2.25	1.61328	0.193903	4.5	0.111937	0.020724	4.5	-25.9155	-36.0969	4.5	-23.1365		2.25	0.152799	-0.00316533	4.5	-1.25453	-3.53347	2.25	-1.4545	-1.0575	4.5	-4.56198
2.5	62.5602	9.16994	5	2.79763	0.142502	2.5	1.47434	0.18178	5	0.111189	0.0167047	5	-27.2634	-38.9068	5	-22.2278		2.5	0.0306653	-0.0568053	5	-1.9612	-3.99797	2.5	-1.59375	-1.32929	5	-4.86049
2.75	51.8581	6.05546	5.5	2.32192	0.0521645	2.75	1.086	0.146173	5.5	0.0926545	0.0207441	5.5	-27.2801	-41.2117	5.5	-21.3957		2.75	-0.108358	-0.11321	5.5	-2.59608	-3.90051	2.75	-1.76261	-1.53345	5.5	-5.20693
3	48.428	5.56618	6	1.95557	0.0481687	3	0.85311	0.115533	6	0.0677064	0.0216901	6	-27.9569	-41.301	6	-22.272		3	-0.231757	-0.202539	6	-2.97194	-3.88058	3	-1.90616	-1.75117	6	-5.91455
3.25	48.4158	5.7139	6.5	1.94649	0.0392145	3.25	0.664572	0.0825474	6.5	0.0443136	0.0237261	6.5	-28.0056	-44.1879	6.5	-24.0501		3.25	-0.327179	-0.292727	6.5	-3.13939	-3.93267	3.25	-1.79409	-1.6448	6.5	-6.51925
3.5	48.7649	5.84253	7	1.88496	0.0240859	3.5	0.682823	0.0798804	7	0.0248994	0.0168469	7	-28.3216	-48.8217	7	-31.1098		3.5	-0.383824	-0.34392	7	-3.31222	-3.81112	3.5	-1.55426	-1.42266	7	-7.20392
3.75	50.5999	6.46557	7.5	2.01047	0.035205	3.75	0.831085	0.0926884	7.5	0.0352498	0.0139189	7.5	-28.1448	-47.9157	7.5	-30.9765		3.75	-0.377083	-0.402837	7.5	-3.34721	-3.76929	3.75	-1.34696	-1.32768	7.5	-7.1867
4	57.3704	7.96899	8	1.76565	0.0574901	4	1.24195	0.153318	8	0.057627	0.00969659	8	-31.1366	-45.2343	8	-30.732	-34.3523	4	-0.428336	-0.493497	8	-3.48693	-3.76066	4	-1.22712	-1.29055	8	-6.78606
4.25	57.593	8.31532	8.5	1.53952	0.0770524	4.25	1.8303	0.210115	8.5	0.0664496	0.010011	8.5	-32.375	-40.6209	8.5	-29.124	-30.9162	4.25	-0.494576	-0.623156	8.5	-3.6006	-4.32419	4.25	-1.18852	-1.17971	8.5	-6.18077
4.5	54.6751	7.76263	9	1.19007	0.059735	4.5	2.48308	0.265892	9	0.0617111	0.00898746	9	-33.4613	-43.3372	9	-32.5444	-30.1995	4.5	-0.603936	-0.706798	9	-3.86199	-4.60148	4.5	-1.3901	-1.22836	9	-6.45184
4.75	50.9169	7.12941	9.5	1.30198	0.0486398	4.75	2.95267	0.302925	9.5	0.0484493	0.0107236	9.5	-31.884	-44.1506	9.5	-35.9765	-29.0371	4.75	-0.708033	-0.780211	9.5	-4.23947	-4.79184	4.75	-1.71802	-1.38193	9.5	-7.00522
5	51.442	6.96835	10	1.27017	0.0320857	5	2.78614	0.302118	10	0.0498515	0.0087328	10	-32.1884	-47.4255	10	-35.0069	-31.114	5	-0.860905	-0.885326	10	-4.69409	-4.945	5	-2.0352	-1.71804	10	-7.45784
5.25	50.4671	6.67409	10.5	1.28071	0.0300126	5.25	2.30801	0.268036	10.5	0.0308994	0.00643045	10.5	-31.9445	-47.8821	10.5	-40.1495	-32.6939	5.25	-1.01374	-1.04409	10.5	-4.98611	-5.21968	5.25	-2.17679	-1.89381	10.5	-8.04767
5.5	46.63	5.41291	11	1.37927	0.0195451	5.5	1.77345	0.218351	11	0.0249071	0.00624417	11	-30.5648	-48.693	11	-39.3354	-31.099	5.5	-1.1319	-1.18964	11	-5.11516	-5.36743	5.5	-2.18184	-2.03835	11	-9.02543	-10.9277
5.75	43.3737	4.999	11.5	1.37461	0.0210617	5.75	1.62572	0.194481	11.5	0.0304322	0.0067424	11.5	-30.0097	-47.5623	11.5	-37.5709	-29.5262	5.75	-1.25693	-1.23914	11.5	-5.35691	-5.38551	5.75	-2.23206	-2.06125	11.5	-10.3005	-10.634
6	44.2059	5.41701	12	1.39732	0.0228296	6	1.72317	0.215143	12	0.0403994	0.00901889	12	-30.0359	-47.393	12	-32.7499	-27.5632	6	-1.33509	-1.28436	12	-5.62902	-5.08169	6	-2.20093	-1.96671	12	-11.1152	-10.1728
6.25	41.1259	5.3554	12.5	1.2628	0.0250004	6.25	1.75526	0.228117	12.5	0.0482402	0.00857406	12.5	-30.2721	-46.4533	12.5	-31.3443	-28.6196	6.25	-1.38608	-1.33833	12.5	-5.72034	-4.93054	6.25	-2.10226	-1.88606	12.5	-11.0538	-9.25807
6.5	34.4289	4.24282	13	1.03536	0.0191485	6.5	1.66401	0.220888	13	0.0556021	0.00740351	13	-30.8709	-47.1359	13	-29.8183	-30.2662	6.5	-1.39716	-1.41232	13	-5.61131	-5.50938	6.5	-2.0245	-1.88525	13	-10.9647	-8.37363
6.75	25.5902	2.78459	13.5	0.67109	0.0206943	6.75	1.45286	0.180915	13.5	0.0707845	0.00575981	13.5	-32.0282	-43.3458	13.5	-26.3322	-30.2392	6.75	-1.42259	-1.41854	13.5	-5.39078	-7.31203	6.75	-2.04572	-2.01921	13.5	-11.0388	-8.21396
7	23.5956	2.41402	14	0.668518	0.017204	7	1.47349	0.169401	14	0.0882837	0.00618671	14	-31.4586	-43.8098	14	-24.522	-29.2717	7	-1.44595	-1.37212	14	-5.39377	-8.82604	7	-2.21148	-2.14722	14	-11.6947	-8.70884
7.25	26.4168	2.78724	14.5	0.939943	0.0252096	7.25	1.61042	0.168896	14.5	0.100567	0.00672763	14.5	-29.6564	-41.0464	14.5	-24.1202	-28.1643	7.25	-1.54655	-1.3653	14.5	-5.78638	-10.2603	7.25	-2.35661	-2.25428	14.5	-12.2978	-10.3344
7.5	32.1311	3.50183	15	1.24428	0.0350705	7.5	1.82837	0.186446	15	0.125042	0.00641443	15	-28.2204	-40.9179	15	-23.3883	-29.5068	7.5	-1.71743	-1.45244	15	-6.49173	-10.8015	7.5	-2.48523	-2.29735	15	-12.9702	-11.4731
7.75	37.5313	4.51323	15.5	1.38656	0.0770888	7.75	2.25417	0.229953	15.5	0.162353	0.00811834	15.5	-28.5896	-36.7779	15.5	-22.9797	-29.7429	7.75	-1.92936	-1.63828	15.5	-7.35676	-11.984	7.75	-2.57892	-2.33866	15.5	-13.6249	-12.7075
8	42.216	5.69114	16	1.41702	0.135251	8	3.02283	0.321773	16	0.208421	0.014171	16	-29.4605	-33.4567	16	-23.0448	-28.1168	8	-2.05559	-1.83701	16	-8.05694	-12.9614	8	-2.59147	-2.31035	16	-14.1417	-13.1646
8.25	44.0833	6.15375	16.5	1.42386	0.156943	8.25	3.8487	0.414361	16.5	0.243042	0.0202376	16.5	-29.8132	-32.0517	16.5	-23.8751	-26.325	8.25	-2.14032	-2.00949	16.5	-8.50077	-13.8718	8.25	-2.56381	-2.31425	16.5	-14.5591	-13.7402
8.5	41.5439	5.68343	17	1.32502	0.134803	8.5	4.36899	0.477778	17	0.24235	0.0265633	17	-29.9093	-33.0679	17	-25.1337	-25.2032	8.5	-2.20102	-2.10783	17	-8.77641	-14.4436	8.5	-2.61868	-2.42712	17	-15.0456	-14.4373
8.75	38.5664	4.93918	17.5	1.13861	0.101002	8.75	4.39951	0.46236	17.5	0.237064	0.0249615	17.5	-30.712	-33.9018	17.5	-25.3871	-25.5574	8.75	-2.29079	-2.17562	17.5	-9.07522	-15.1676	8.75	-2.8537	-2.71789	17.5	-15.8441	-15.5696
9	38.9264	5.0303	18	0.925632	0.0979697	9	4.3829	0.437866	18	0.218169	0.0238626	18	-32.5545	-34.2639	18	-26.0715	-25.5131	9	-2.37676	-2.21545	18	-9.36049	-16.0478	9	-3.11486	-2.98298	18	-16.7428	-17.0783
9.25	41.2283	5.41598	18.5	0.775713	0.110074	9.25	4.26466	0.39755	18.5	0.202247	0.0155061	18.5	-34.5201	-33.8064	18.5	-26.5496	-28.9013	9.25	-2.45709	-2.25545	18.5	-9.36371	-17.2127	9.25	-3.2229	-3.07463	18.5	-17.3434	-17.1728
9.5	42.2388	5.80135	19	0.804301	0.091802	9.5	4.23919	0.395157	19	0.163305	0.0110196	19	-34.4782	-36.5586	19	-28.4924	-32.5918	9.5	-2.50907	-2.2892	19	-9.12498	-18.3176	9.5	-3.16608	-2.98459	19	-17.6548	-17.8534
9.75	39.535	5.57648	19.5	0.876353	0.0639385	9.75	3.93388	0.375493	19.5	0.126889	0.00728523	19.5	-33.1746	-40.15	19.5	-30.0814	-34.4717	9.75	-2.53024	-2.30318	19.5	-8.85274	-19.5247	9.75	-3.05064	-2.87839	19.5	-17.7057	-18.7351
10	36.1527	5.05883	20	0.729215	0.0307727	10	3.61525	0.362845	20	0.0805051	0.00659278	20	-35.2866	-45.4954	20	-34.2349	-35.0751	10	-2.49318	-2.30782	20	-8.81334	-20.5009	10	-2.90975	-2.76549	20	-17.685	-20.4041
10.25	32.1215	4.19922	20.5	0.485623	0.0195362	10.25	3.25856	0.342925	20.5	0.0451467	0.00720015	20.5	-38.3825	-46.9964	20.5	-40.065	-33.7194	10.25	-2.38285	-2.2755	20.5	-8.75196	-20.9994	10.25	-2.7687	-2.70445	20.5	-16.5079	-20.9749
10.5	30.0422	3.65224	21	0.279935	0.0170842	10.5	3.34234	0.359731	21	0.0177264	0.0049023	21	-40.7568	-46.765	21	-46.6206	-38.2738	10.5	-2.25579	-2.25451	21	-8.72282	-19.9959	10.5	-2.70507	-2.67777	21	-15.5456	-19.2372
10.75	30.8485	3.89558	21.5	0.409418	0.0189613	10.75	4.09475	0.42525	21.5	0.0164715	0.00555405	21.5	-38.2836	-46.1914	21.5	-48.5395	-38.7254	10.75	-2.32358	-2.29505	21.5	-8.79079	-18.4465	10.75	-2.86918	-2.8435	21.5	-14.2941	-16.6621
11	31.8708	4.53285	22	0.584444	0.0172508	11	4.81753	0.470359	22	0.0198667	0.00386084	22	-35.1425	-48.5454	22	-48.2738	-43.5371	11	-2.5808	-2.41607	22	-9.16618	-15.9288	11	-3.13624	-3.07889	22	-13.5632	-13.3555
11.25	33.3082	5.54407	22.5	0.706154	0.0170961	11.25	5.39893	0.515166	22.5	0.0201896	0.00698397	22.5	-33.4804	-50.3747	22.5	-49.1115	-39.5169	11.25	-2.92652	-2.59193	22.5	-9.77643	-14.7686	11.25	-3.42241	-3.32562	22.5	-13.1291	-12.9024
11.5	33.4235	6.36779	23	0.666138	0.0199938	11.5	5.44872	0.523256	23	0.0191201	0.00504912	23	-34.1083	-50.4679	23	-49.5493	-43.8242	11.5	-3.19454	-2.7618	23	-10.428	-14.0167	11.5	-3.57864	-3.44651	23	-12.9042	-13.2464
11.75	34.4742	6.94172	23.5	0.583997	0.0324506	11.75	5.60757	0.558933	23.5	0.0303088	0.00576531	23.5	-35.5342	-47.1739	23.5	-47.1051	-42.1712	11.75	-3.37942	-2.92268	23.5	-10.873	-14.4051	11.75	-3.64393	-3.47265	23.5	-13.1141	-14.2911
12	32.9901	6.67525	24	0.509176	0.0301307	12	5.55497	0.57059	24	0.0376175	0.0052847	24	-36.2189	-47.9689	24	-43.8938	-42.7426	12	-3.53938	-3.07784	24	-11.0938	-14.3043	12	-3.68491	-3.5019	24	-12.9893	-13.8566
12.25	29.9934	5.78146	24.5	0.402745	0.0228378	12.25	5.38477	0.568551	24.5	0.046341	0.00876637	24.5	-38.079	-51.3896	24.5	-41.4991	-37.151	12.25	-3.64955	-3.19682	24.5	-11.1887	-14.3655	12.25	-3.7094	-3.55846	24.5	-12.9785	-14.2058
12.5	27.5855	5.09193	25	0.363886	0.00921955	12.5	5.4259	0.59697	25	0.0356015	0.00928478	25	-38.1419	-55.4901	25	-44.0848	-36.5935	12.5	-3.68106	-3.30786	25	-11.2515	-14.7754	12.5	-3.78227	-3.70655	25	-13.2755	-15.1285
12.75	25.953	5.06908	25.5	0.263522	0.00671273	12.75	5.74077	0.655716	25.5	0.0368316	0.00650188	25.5	-40.3331	-57.679	25.5	-44.2489	-42.4845	12.75	-3.72077	-3.44101	25.5	-11.5945	-15.7224	12.75	-3.98751	-3.96507	25.5	-13.9573	-16.3801
13	26.4815	6.86193	26	0.300032	0.0221527	13	6.70046	0.804527	26	0.0321215	0.00540455	26	-39.2595	-53.3164	26	-46.4981	-45.0952	13	-3.86495	-3.64582	26	-12.1652	-16.1834	13	-4.3245	-4.28837	26	-15.0624	-17.3244
13.25	27.0955	8.73946	26.5	0.244957	0.0362334	13.25	7.03391	0.875057	26.5	0.0379773	0.0045923	26.5	-41.0377	-50.3326	26.5	-45.3235	-47.5713	13.25	-4.10513	-3.84582	26.5	-12.7157	-16.3446	13.25	-4.64047	-4.51797	26.5	-16.015	-16.391
13.5	27.8944	10.564	27	0.333494	0.0512246	13.5	7.20653	0.941003	27	0.0404292	0.00459881	27	-38.813	-46.2758	27	-45.0253	-48.2218	13.5	-4.36766	-4.00979	27	-13.121	-16.3682	13.5	-4.76629	-4.55863	27	-16.4281	-16.6802
13.75	27.2654	10.5541	27.5	0.389151	0.0450466	13.75	6.62764	0.900506	27.5	0.0386951	0.00355168	27.5	-37.3655	-47.5572	27.5	-44.7615	-49.1005	13.75	-4.57389	-4.11951	27.5	-13.326	-16.6641	13.75	-4.74762	-4.49632	27.5	-16.389	-16.663
14	25.5696	10.5418	28	0.405404	0.0468547	14	6.79097	0.99306	28	0.0407591	0.00411673	28	-36.2347	-47.2524	28	-44.5527	-48.6345	14	-4.78691	-4.25748	28	-13.8074	-16.9772	14	-4.78635	-4.50091	28	-16.5296	-17.7534
14.25	23.854	10.3528	28.5	0.324255	0.0469854	14.25	7.16483	1.1163	28.5	0.0410595	0.00440129	28.5	-37.8188	-47.0807	28.5	-44.9345	-48.441	14.25	-4.98336	-4.44664	28.5	-14.173	-17.0326	14.25	-4.9624	-4.65391	28.5	-16.9259	-18.5722
14.5	23.3184	11.0522	29	0.320817	0.05675	14.5	8.32169	1.37386	29	0.0559366	0.00292122	29	-37.6911	-45.7989	29	-43.6396	-54.4534	14.5	-5.18271	-4.71425	29	-14.562	-17.6782	14.5	-5.28279	-4.94928	29	-17.7782	-18.0892
14.75	23.1731	11.6818	29.5	0.37929	0.0600265	14.75	8.92222	1.56346	29.5	0.0686212	0.0052297	29.5	-36.2098	-45.8106	29.5	-42.5583	-53.0261	14.75	-5.39734	-5.01578	29.5	-14.8872	-18.3555	14.75	-5.65905	-5.32813	29.5	-18.6902	-18.6828
15	22.8718	12.8328	30	0.418128	0.0708686	15	9.36801	1.73471	30	0.0824706	0.00773899	30	-34.8516	-45.2123	30	-41.1191	-50.0459	15	-5.66869	-5.37959	30	-15.4835	-19.4989	15	-6.04445	-5.73618	30	-19.6174	-18.1865
15.25	21.9144	13.936	30.5	0.407278	0.0972285	15.25	9.50322	1.89903	30.5	0.0896807	0.00932115	30.5	-34.684	-43.5458	30.5	-40.5103	-46.4608	15.25	-5.96641	-5.73722	30.5	-16.2036	-20.3591	15.25	-6.33645	-6.05196	30.5	-20.2802	-19.2928
15.5	20.096	14.7614	31	0.400706	0.105486	15.5	9.87694	2.09502	31	0.0910406	0.0105182	31	-34.0338	-43.1498	31	-40.7106	-46.5367	15.5	-6.24907	-6.09863	31	-16.8304	-21.4084	15.5	-6.52781	-6.26481	31	-20.723	-19.5083
15.75	18.2207	15.135	31.5	0.43152	0.116318	15.75	10.3991	2.39996	31.5	0.0985708	0.0109071	31.5	-32.4673	-42.4277	31.5	-40.4913	-47.3975	15.75	-6.51746	-6.38943	31.5	-17.3882	-22.1961	15.75	-6.68821	-6.38835	31.5	-21.1438	-20.0122
16	16.3312	14.8056	32	0.372673	0.112608	16	10.2424	2.53391	32	0.0951272	0.0128415	32	-33.0414	-42.4717	32	-40.6782	-45.9612	16	-6.75024	-6.64063	32	-17.8628	-22.879	16	-6.866	-6.5445	32	-21.5843	-20.2984
16.25	15.5359	14.3342	32.5	0.327594	0.11524	16.25	9.86248	2.61372	32.5	0.0934075	0.0133056	32.5	-33.7111	-41.9402	32.5	-40.5089	-45.9945	16.25	-6.99041	-6.87726	32.5	-18.3831	-23.3923	16.25	-7.12604	-6.78459	32.5	-22.174	-20.8351
16.5	14.717	13.5247	33	0.317048	0.108596	16.5	9.15275	2.55462	33	0.0878491	0.0146972	33	-33.4605	-41.9796	33	-40.3563	-44.89	16.5	-7.25424	-7.17087	33	-18.8205	-23.9914	16.5	-7.44314	-7.13524	33	-22.8822	-21.6817
16.75	13.9539	13.0362	33.5	0.332585	0.105521	16.75	8.86578	2.6009	33.5	0.087047	0.015116	33.5	-32.5063	-41.8794	33.5	-40.1666	-44.7533	16.75	-7.57669	-7.54219	33.5	-19.3541	-24.7987	16.75	-7.86442	-7.59525	33.5	-23.7171	-22.8584
17	12.6708	12.583	34	0.341193	0.109922	17	8.50092	2.61587	34	0.085146	0.0149964	34	-31.4228	-41.2066	34	-39.999	-44.8667	17	-7.96493	-7.9952	34	-20.0522	-25.6781	17	-8.28085	-8.09919	34	-24.5607	-23.9514
17.25	11.461	12.0545	34.5	0.310594	0.119662	17.25	8.03623	2.56235	34.5	0.0774725	0.015358	34.5	-31.3065	-40.0619	34.5	-40.3225	-44.4831	17.25	-8.36798	-8.45412	34.5	-20.7763	-26.5704	17.25	-8.62371	-8.56103	34.5	-25.3121	-24.7781
17.5	10.438	11.1379	35	0.28339	0.111554	17.5	7.19532	2.343	35	0.0663997	0.01616	35	-31.406	-40.014	35	-40.7847	-43.1846	17.5	-8.75354	-8.90878	35	-21.5087	-27.3215	17.5	-8.83196	-8.90666	35	-25.8077	-25.2897
17.75	9.61083	10.23	35.5	0.246914	0.108413	17.75	6.50771	2.15325	35.5	0.0580927	0.0157989	35.5	-31.9004	-39.5291	35.5	-41.0318	-42.6666	17.75	-9.12529	-9.30816	35.5	-22.1472	-28.0981	17.75	-9.01586	-9.16836	35.5	-26.2064	-25.8257
18	9.10495	9.43153	36	0.209494	0.0959455	18	5.86928	2.00704	36	0.0529396	0.0139648	36	-32.7724	-39.8532	36	-40.8829	-43.2526	18	-9.47184	-9.70544	36	-22.7992	-28.7983	18	-9.26811	-9.45607	36	-26.7019	-26.5782
18.25	8.45303	8.77852	36.5	0.192305	0.0901328	18.25	5.44202	1.93231	36.5	0.0503724	0.0157096	36.5	-32.8733	-39.8041	36.5	-40.6889	-42.0751	18.25	-9.86997	-10.1077	36.5	-23.3088	-29.5282	18.25	-9.64811	-9.86224	36.5	-27.5096	-27.4876
18.5	7.88188	8.10415	37	0.175247	0.071494	18.5	4.98373	1.80905	37	0.0464796	0.0158836	37	-33.0558	-41.3871	37	-40.6421	-41.3947	18.5	-10.3275	-10.5402	37	-24.0585	-30.1434	18.5	-10.1316	-10.3651	37	-28.5957	-28.7357
18.75	7.12078	7.48031	37.5	0.157619	0.0566041	18.75	4.60972	1.71738	37.5	0.0410536	0.0176621	37.5	-33.1102	-42.724	37.5	-41.006	-39.8172	18.75	-10.8407	-11.0069	37.5	-24.8706	-31.013	18.75	-10.6883	-10.9042	37.5	-29.7228	-29.7973
19	6.51306	6.91827	38	0.123337	0.0434592	19	4.25999	1.62162	38	0.0361071	0.0148886	38	-34.9285	-44.0437	38	-41.5209	-40.7937	19	-11.3896	-11.4635	38	-26.024	-32.0246	19	-11.238	-11.3973	38	-30.8632	-30.7432
19.25	6.12339	6.43492	38.5	0.109489	0.0418069	19.25	3.86335	1.492	38.5	0.0325361	0.0148928	38.5	-35.2812	-43.7325	38.5	-41.5072	-40.0174	19.25	-11.895	-11.939	38.5	-26.9008	-33.0447	19.25	-11.6868	-11.8637	38.5	-31.7585	-31.6383
19.5	5.93414	5.85549	39	0.0926715	0.0378601	19.5	3.35746	1.25953	39	0.0270022	0.0164575	39	-36.3285	-43.8076	39	-41.9171	-37.7451	19.5	-12.3355	-12.4339	39	-27.6006	-33.9138	19.5	-12.0179	-12.3072	39	-32.4535	-32.5045
19.75	5.78203	5.17874	39.5	0.0963661	0.0311841	19.75	2.81374	1.02103	39.5	0.0236312	0.0168686	39.5	-35.6761	-44.7358	39.5	-41.6104	-35.6288	19.75	-12.7376	-12.9593	39.5	-28.2478	-34.3972	19.75	-12.3483	-12.7853	39.5	-33.0115	-33.3929
20	5.42014	4.492	40	0.0671655	0.0275777	20	2.30215	0.793247	40	0.0165464	0.015669	40	-38.929	-44.3624	40	-43.2239	-34.1377	20	-13.114	-13.5148	40	-28.8138	-35.2557	20	-12.7954	-13.3849	40	-33.8176	-34.1557
20.25	5.06717	3.79332	40.5	0.0531741	0.0304665	20.25	1.83609	0.600162	40.5	0.013369	0.0129788	40.5	-40.2359	-42.1937	40.5	-42.9221	-32.9909	20.25	-13.5766	-14.088	40.5	-29.6476	-36.1913	20.25	-13.3663	-14.0945	40.5	-34.8872	-35.4595
20.5	4.67066	3.1613	41	0.0302447	0.0363474	20.5	1.40028	0.425607	41	0.0112606	0.0110758	41	-44.812	-38.7259	41	-41.6699	-31.4947	20.5	-14.0328	-14.6906	41	-29.7884	-37.1876	20.5	-13.9715	-14.8955	41	-36.0066	-36.789
20.75	4.21905	2.4945	41.5	0.0258872	0.0315906	20.75	1.00852	0.295136	41.5	0.0123232	0.00767907	41.5	-45.4176	-38.3936	41.5	-37.8758	-33.5165	20.75	-14.5738	-15.3002	41.5	-30.9175	-38.5958	20.75	-14.594	-15.7538	41.5	-37.0834	-38.8858
21	3.72428	1.86384	42	0.0219886	0.0200464	21	0.683381	0.205439	42	0.0112921	0.00407263	42	-45.1939	-41.1391	42	-35.2137	-35.6013	21	-15.0668	-15.8394	42	-32.0138	-39.3428	21	-15.225	-16.6628	42	-37.9581	-39.8792
21.25	3.20476	1.32399	42.5	0.023859	0.0138923	21.25	0.450045	0.158265	42.5	0.00950796	0.00353923	42.5	-42.8586	-43.4264	42.5	-33.825	-37.9708	21.25	-15.5423	-16.2972	42.5	-33.3894	-40.3269	21.25	-15.8846	-17.5828	42.5	-38.8305	-40.9426
21.5	2.65495	0.948693	43	0.0286477	0.0149047	21.5	0.297234	0.136695	43	0.00884413	0.0059844	43	-41.4542	-45.9352	43	-33.4384	-36.255	21.5	-15.9484	-16.6749	43	-34.6611	-40.5889	21.5	-16.5702	-18.369	43	-39.8	-40.9204
21.75	2.08812	0.709661	43.5	0.0204249	0.0162797	21.75	0.221247	0.130453	43.5	0.00792128	0.00655019	43.5	-43.2072		43.5			21.75	-16.3308	-16.9832	43.5	-35.6429	-42.3135	21.75	-17.297	-19.073	43.5	-40.7527	-41.5191
22	1.66973	0.54449	44	0.0195889	0.0189581	22	0.170966	0.121944	44	0.00738298	0.00749222	44			44			22	-16.7314	-17.2509	44	-37.3187	-43.136	22	-18.0748	-19.7056	44	-41.7283	-42.5872
22.25	1.3835	0.402972	44.5	0.0250147	0.0150797	22.25	0.138103	0.112495	44.5	0.00638291	0.00536582	44.5			44.5			22.25	-17.1188	-17.3887	44.5	-37.8738	-44.1626	22.25	-18.8771	-20.37	44.5	-43.227	-44.5549
22.5	1.07693	0.312975	45	0.0274637	0.0141565	22.5	0.110189	0.102754	45	0.00596334	0.00558835	45			45			22.5	-17.4559	-17.4764	45	-38.2554	-45.3892	22.5	-19.8786	-21.0675	45	-44.3068	-46.8841
22.75	0.749167	0.263665	45.5	0.0254685	0.00980244	22.75	0.101577	0.0920107	45.5	0.00517636	0.00545925	45.5			45.5			22.75	-17.6839	-17.5933	45.5	-38.2598	-46.9026	22.75	-20.9205	-21.8437	45.5	-44.8908	-48.7873
23	0.523392	0.255732	46	0.0123235	0.00960878	23	0.107009	0.0779895	46	0.00416637	0.00573759	46			46			23	-17.8289	-17.8298	46	-38.8151	-48.6995	23	-21.9545	-22.6212	46	-45.1136	-50.3323
23.25	0.454691	0.242477	46.5	0.0148501	0.00920871	23.25	0.120108	0.0646981	46.5	0.00459756	0.0057188	46.5			46.5			23.25	-17.9719	-18.1594	46.5	-39.9772	-50.1443	23.25	-22.6929	-23.255	46.5	-44.95	-51.9101
23.5	0.432264	0.2173	47	0.0157685	0.00727797	23.5	0.123391	0.0541177	47	0.0057233	0.00356752	47			47			23.5	-18.172	-18.5375	47	-41.4111	-52.6978	23.5	-23.2499	-23.7627	47	-45.4435	-52.0268
23.75	0.401139	0.18634	47.5	0.0201978	0.0121058	23.75	0.128094	0.0489635	47.5	0.00782891	0.00258069	47.5			47.5			23.75	-18.3871	-18.9109	47.5	-42.5077	-55.6394	23.75	-23.6422	-24.0807	47.5	-45.0618	-52.0688
24	0.348814	0.140195	48	0.0220869	0.0189442	24	0.120288	0.0418054	48	0.00647212	0.00355458	48			48			24	-18.5786	-19.2872	48	-43.8653	-56.7123	24	-23.9674	-24.4472	48	-45.7666	-50.3568
24.25	0.288621	0.107444	48.5	0.0243507	0.0246851	24.25	0.109179	0.0357057	48.5	0.00561782	0.00397142	48.5			48.5			24.25	-18.7448	-19.6308	48.5	-45.1789	-57.9903	24.25	-24.1839	-24.7239	48.5
24.5	0.214012	0.0721459	49	0.0186274	0.0214608	24.5	0.0841061	0.0286479	49	0.0034168	0.00509923	49			49			24.5	-18.8848	-19.9701	49	-47.5755	-59.1441	24.5	-24.2824	-25.0483	49
24.75	0.138606	0.0514464	49.5	0.0250716	0.0182421	24.75	0.0587338	0.0200024	49.5	0.00409073	0.004349	49.5			49.5			24.75	-18.9511	-20.4435	49.5	-49.0053	-60.3837	24.75	-24.3269	-25.3494	49.5
25	0.0744806	0.0350732	50	0.0260672	0.0110113	25	0.0344921	0.0152286	50	0.00434285	0.00443023	50			50			25	-18.4501	-20.8683	50	-50.3598	-61.3213	25	-24.2909	-25.9569	50
