# Supplementary material for: The origin of mechanical harmonic distortion within the organ of Corti in living gerbil cochleae
Source: Commun Biol. 2021 Aug 25;4:1008. doi: 10.1038/s42003-021-02540-0 (PMC8387486; doi:10.1038/s42003-021-02540-0)
Supplement: Supplementary file 4 — Supplementary Data 3 [file 42003_2021_2540_MOESM4_ESM.xlsx]

## Sheet: Sheet1
Fig. 3a						Fig. 3b						Fig. 3c			Fig. 3d			Fig. 3e						Fig. 3f
f0 Frequency (kHz)	f0 80 dB SPL (nm)	f0 60 dB SPL (nm)	3f0 Frequency (kHz)	3f0 80 dB SPL (nm)	3f0 60 dB SPL (nm)	f0 Frequency (kHz)	f0 80 dB SPL (nm)	f0 60 dB SPL (nm)	3f0 Frequency (kHz)	3f0 80 dB SPL (nm)	3f0 60 dB SPL (nm)	3f0 Frequency (kHz)	3f0 80 dB SPL (dB)	3f0 60 dB SPL (dB)	3f0 Frequency (kHz)	3f0 80 dB SPL (dB)	3f0 60 dB SPL (dB)	f0 Frequency (kHz)	f0 80 dB SPL (rad)	f0 60 dB SPL (rad)	3f0 Frequency (kHz)	3f0 80 dB SPL (rad)	3f0 60 dB SPL (rad)	f0 Frequency (kHz)	f0 80 dB SPL (rad)	f0 60 dB SPL (rad)	3f0 Frequency (kHz)	3f0 80 dB SPL (rad)	3f0 60 dB SPL (rad)
1	88.4015	19.1376	3	7.76224	0.12396	1	2.19799	0.171135	3	0.0984428	0.0170747	3	-21.1369	-45.131	3	-27.6938		1	0.893372	0.621987	3	-0.430332		1	-1.54192	-1.24751	3	-6.77035
1.25	87.4563	14.8032	3.75	7.04753	0.0614252	1.25	1.68443	0.15977	3.75	0.0873573	0.0132814	3.75	-21.9367	-49.2803	3.75	-26.1326		1.25	0.753317	0.625074	3.75	-0.766836		1.25	-1.84707	-1.27622	3.75	-6.79988
1.5	84.3729	13.9944	4.5	5.95493	0.033183	1.5	1.22796	0.133371	4.5	0.0864255	0.0132403	4.5	-23.1615	-52.6069	4.5	-23.6054		1.5	0.598383	0.520948	4.5	-1.18854		1.5	-1.89297	-1.09913	4.5	-7.69258
1.75	83.1538	14.9823	5.25	5.18834	0.0284776	1.75	1.17726	0.124376	5.25	0.0581588	0.00980533	5.25	-24.1368	-54.4288	5.25	-26.9685		1.75	0.405762	0.312013	5.25	-1.62711		1.75	-1.77187	-0.933346	5.25	-7.88875
2	82.446	15.096	6	4.66026	0.0348899	2	1.42786	0.155381	6	0.0441646	0.00820191	6	-24.9657	-52.9565	6	-29.9645		2	0.27494	0.106749	6	-1.86711		2	-1.64042	-1.06081	6	-7.49401
2.25	76.4815	12.9128	6.75	3.5428	0.0367143	2.25	1.61328	0.193903	6.75	0.0377261	0.00461408	6.75	-27.9159	-50.6513	6.75	-33.2049		2.25	0.152799	-0.00316533	6.75	-2.21852		2.25	-1.4545	-1.0575	6.75	-6.32616
2.5	62.5602	9.16994	7.5	2.01149	0.0346833	2.5	1.47434	0.18178	7.5	0.0345356	0.00660093	7.5	-33.2715	-47.92	7.5	-33.2004		2.5	0.0306653	-0.0568053	7.5	-2.75952		2.5	-1.59375	-1.32929	7.5	-4.44621
2.75	51.8581	6.05546	8.25	0.81335	0.0258391	2.75	1.086	0.146173	8.25	0.0269724	0.0066298	8.25	-36.9683	-47.6233	8.25	-32.0124		2.75	-0.108358	-0.11321	8.25	-3.22024		2.75	-1.76261	-1.53345	8.25	-3.27383
3	48.428	5.56618	9	0.565267	0.0201015	3	0.85311	0.115533	9	0.0264671	0.0063156	9	-38.894	-48.8071	9	-30.29		3	-0.231757	-0.202539	9	-3.37718		3	-1.90616	-1.75117	9	-2.63227
3.25	48.4158	5.7139	9.75	0.535698	0.0190128	3.25	0.664572	0.0825474	9.75	0.0196191	0.00624739	9.75	-39.6097	-49.5627	9.75	-33.6502		3.25	-0.327179	-0.292727	9.75	-3.37797		3.25	-1.79409	-1.6448	9.75	-2.60869
3.5	48.7649	5.84253	10.5	0.485826	0.018433	3.5	0.682823	0.0798804	10.5	0.0134263	0.00714787	10.5	-40.3295	-50.0055	10.5	-36.0439		3.5	-0.383824	-0.34392	10.5	-3.29017		3.5	-1.55426	-1.42266	10.5	-2.44713
3.75	50.5999	6.46557	11.25	0.5876	0.019636	3.75	0.831085	0.0926884	11.25	0.0135545	0.00628924	11.25	-39.3603	-50.3111	11.25	-37.3559		3.75	-0.377083	-0.402837	11.25	-3.09512		3.75	-1.34696	-1.32768	11.25	-2.29896
4	57.3704	7.96899	12	1.11973	0.0163798	4	1.24195	0.153318	12	0.030894	0.00519034	12	-35.2381	-54.5131	12	-33.0042		4	-0.428336	-0.493497	12	-2.99667		4	-1.22712	-1.29055	12	-2.31813
4.25	57.593	8.31532	12.75	1.18284	0.010583	4.25	1.8303	0.210115	12.75	0.061816	0.00553571	12.75	-34.4637	-63.3039	12.75	-30.7883		4.25	-0.494576	-0.623156	12.75	-3.10971		4.25	-1.18852	-1.17971	12.75	-1.94264
4.5	54.6751	7.76263	13.5	1.08381	0.00737109	4.5	2.48308	0.265892	13.5	0.132959	0.00730256	13.5	-35.2011	-64.1643	13.5	-26.6187		4.5	-0.603936	-0.706798	13.5	-3.38606		4.5	-1.3901	-1.22836	13.5	-2.36218
4.75	50.9169	7.12941	14.25	0.897812	0.0051705	4.75	2.95267	0.302925	14.25	0.196376	0.00754985	14.25	-35.6434	-69.6207	14.25	-24.052		4.75	-0.708033	-0.780211	14.25	-3.68179		4.75	-1.71802	-1.38193	14.25	-3.40649
5	51.442	6.96835	15	1.02091	0.00568206	5	2.78614	0.302118	15	0.190524	0.00654748	15	-34.6011	-66.7821	15	-23.943		5	-0.860905	-0.885326	15	-3.98025		5	-2.0352	-1.71804	15	-4.56743
5.25	50.4671	6.67409	15.75	1.0252	0.00598627	5.25	2.30801	0.268036	15.75	0.125222	0.00686455	15.75	-34.3542	-66.1429	15.75	-27.4116		5.25	-1.01374	-1.04409	15.75	-4.30011		5.25	-2.17679	-1.89381	15.75	-4.81717
5.5	46.63	5.41291	16.5	0.694199	0.0178418	5.5	1.77345	0.218351	16.5	0.0468145	0.00688901	16.5	-37.4774	-53.5922	16.5	-34.4541		5.5	-1.1319	-1.18964	16.5	-4.54532		5.5	-2.18184	-2.03835	16.5	-4.71452
5.75	43.3737	4.999	17.25	0.487746	0.0241312	5.75	1.62572	0.194481	17.25	0.0243964	0.00544888	17.25	-39.1482	-46.8706	17.25	-37.6096		5.75	-1.25693	-1.23914	17.25	-4.97618		5.75	-2.23206	-2.06125	17.25	-5.01407
6	44.2059	5.41701	18	0.481298	0.0244299	6	1.72317	0.215143	18	0.0215045	0.00444012	18	-39.4025	-47.3178	18	-38.8083		6	-1.33509	-1.28436	18	-5.29834		6	-2.20093	-1.96671	18	-5.74927
6.25	41.1259	5.3554	18.75	0.422412	0.01485	6.25	1.75526	0.228117	18.75	0.0215919	0.00268143	18.75	-40.6252	-51.6706	18.75	-38.9156		6.25	-1.38608	-1.33833	18.75	-5.22829		6.25	-2.10226	-1.88606	18.75	-7.30771
6.5	34.4289	4.24282	19.5	0.286027	0.00995652	6.5	1.66401	0.220888	19.5	0.0181503	0.00477416	19.5	-43.2183	-52.4401	19.5	-39.9958		6.5	-1.39716	-1.41232	19.5	-5.0127		6.5	-2.0245	-1.88525	19.5	-7.16993
6.75	25.5902	2.78459	20.25	0.126718	0.00764271	6.75	1.45286	0.180915	20.25	0.0135827	0.00528623	20.25	-46.4419	-50.9385	20.25	-40.6797		6.75	-1.42259	-1.41854	20.25	-4.98401		6.75	-2.04572	-2.01921	20.25	-7.22708
7	23.5956	2.41402	21	0.0922629	0.0105288	7	1.47349	0.169401	21	0.0132832	0.00737656	21	-48.2416	-47.796	21	-41.0425		7	-1.44595	-1.37212	21	-5.13268		7	-2.21148	-2.14722	21	-6.41767
7.25	26.4168	2.78724	21.75	0.128036	0.0096839	7.25	1.61042	0.168896	21.75	0.0130846	0.00827964	21.75	-47.2292	-50.2955	21.75	-41.9197		7.25	-1.54655	-1.3653	21.75	-5.39443		7.25	-2.35661	-2.25428	21.75	-7.08048
7.5	32.1311	3.50183	22.5	0.191527	0.0128337	7.5	1.82837	0.186446	22.5	0.0151481	0.0101298	22.5	-45.4596	-50.1412	22.5	-42.1078		7.5	-1.71743	-1.45244	22.5	-5.69401		7.5	-2.48523	-2.29735	22.5	-7.41623
7.75	37.5313	4.51323	23.25	0.333477	0.0166871	7.75	2.25417	0.229953	23.25	0.0221269	0.00783588	23.25	-41.5209	-50.7263	23.25	-40.4502		7.75	-1.92936	-1.63828	23.25	-6.2828		7.75	-2.57892	-2.33866	23.25	-7.96524
8	42.216	5.69114	24	0.492452	0.0278808	8	3.02283	0.321773	24	0.0328913	0.00689365	24	-39.2632	-46.419	24	-39.2851		8	-2.05559	-1.83701	24	-6.67962		8	-2.59147	-2.31035	24	-8.28263
8.25	44.0833	6.15375	24.75	0.557297	0.022882	8.25	3.8487	0.414361	24.75	0.0392923	0.00453463	24.75	-38.0963	-52.5187	24.75	-39.8008		8.25	-2.14032	-2.00949	24.75	-6.928		8.25	-2.56381	-2.31425	24.75	-8.45486
8.5	41.5439	5.68343	25.5	0.463016	0.0180119	8.5	4.36899	0.477778	25.5	0.0445965	0.00875892	25.5	-39.8936	-53.8557	25.5	-39.8249		8.5	-2.20102	-2.10783	25.5	-7.00122		8.5	-2.61868	-2.42712	25.5	-8.71507
8.75	38.5664	4.93918	26.25	0.326033	0.0077892	8.75	4.39951	0.46236	26.25	0.0411149	0.0080551	26.25	-41.8315	-57.5693	26.25	-40.6406		8.75	-2.29079	-2.17562	26.25	-7.13904		8.75	-2.8537	-2.71789	26.25	-9.44978
9	38.9264	5.0303	27	0.336299	0.0112392	9	4.3829	0.437866	27	0.0405318	0.00789091	27	-41.7168	-53.2935	27	-40.7332		9	-2.37676	-2.21545	27	-7.30517		9	-3.11486	-2.98298	27	-10.2023
9.25	41.2283	5.41598	27.75	0.437118	0.0101295	9.25	4.26466	0.39755	27.75	0.0383893	0.00342302	27.75	-39.7607	-54.7973	27.75	-40.9248		9.25	-2.45709	-2.25545	27.75	-7.46496		9.25	-3.2229	-3.07463	27.75	-10.5332
9.5	42.2388	5.80135	28.5	0.535723	0.0120876	9.5	4.23919	0.395157	28.5	0.0368924	0.00425628	28.5	-37.9443	-53.6881	28.5	-41.2664		9.5	-2.50907	-2.2892	28.5	-7.59245		9.5	-3.16608	-2.98459	28.5	-10.3969
9.75	39.535	5.57648	29.25	0.498823	0.0107886	9.75	3.93388	0.375493	29.25	0.0291284	0.00447305	29.25	-38.0972	-54.3482	29.25	-43.1579		9.75	-2.53024	-2.30318	29.25	-7.54494		9.75	-3.05064	-2.87839	29.25	-10.1555
10	36.1527	5.05883	30	0.423706	0.0105178	10	3.61525	0.362845	30	0.019359	0.00437207	30	-38.9137	-53.6472	30	-46.1716		10	-2.49318	-2.30782	30	-7.35303		10	-2.90975	-2.76549	30	-9.73971
10.25	32.1215	4.19922	30.75	0.278939	0.00838398	10.25	3.25856	0.342925	30.75	0.0129077	0.00222279	30.75	-41.8099	-53.9479	30.75	-48.1765		10.25	-2.38285	-2.2755	30.75	-6.877		10.25	-2.7687	-2.70445	30.75	-9.25195
10.5	30.0422	3.65224	31.5	0.238879	0.0115626	10.5	3.34234	0.359731	31.5	0.0144236	0.00251174	31.5	-42.3508	-50.8252	31.5	-47.6669		10.5	-2.25579	-2.25451	31.5	-6.37263		10.5	-2.70507	-2.67777	31.5	-9.03852
10.75	30.8485	3.89558	32.25	0.265386	0.0142667	10.75	4.09475	0.42525	32.25	0.020181	0.00476432	32.25	-41.8839	-49.4799	32.25	-46.4714		10.75	-2.32358	-2.29505	32.25	-6.54691		10.75	-2.86918	-2.8435	32.25	-9.7227
11	31.8708	4.53285	33	0.359725	0.0161156	11	4.81753	0.470359	33	0.0262325	0.00646931	33	-39.1129	-49.029	33	-45.266		11	-2.5808	-2.41607	33	-7.36176		11	-3.13624	-3.07889	33	-10.7501
11.25	33.3082	5.54407	33.75	0.422682	0.0144974	11.25	5.39893	0.515166	33.75	0.0300508	0.00546862	33.75	-37.9431	-51.6561	33.75	-45.1009	-46.7943	11.25	-2.92652	-2.59193	33.75	-8.40836		11.25	-3.42241	-3.32562	33.75	-11.8483
11.5	33.4235	6.36779	34.5	0.444235	0.0110822	11.5	5.44872	0.523256	34.5	0.03059	0.00392297	34.5	-37.5174	-55.4597	34.5	-45.0177	-45.7329	11.5	-3.19454	-2.7618	34.5	-9.16112		11.5	-3.57864	-3.44651	34.5	-12.4343
11.75	34.4742	6.94172	35.25	0.442027	0.0111517	11.75	5.60757	0.558933	35.25	0.0329932	0.00321882	35.25	-37.8437	-56.2333	35.25	-44.6385	-44.9532	11.75	-3.37942	-2.92268	35.25	-9.68482		11.75	-3.64393	-3.47265	35.25	-12.7672
12	32.9901	6.67525	36	0.398807	0.0093161	12	5.55497	0.57059	36	0.029634	0.00443308	36	-38.4191	-57.3069	36	-45.6333	-42.489	12	-3.53938	-3.07784	36	-10.1738		12	-3.68491	-3.5019	36	-13.0913
12.25	29.9934	5.78146	36.75	0.32466	0.0133104	12.25	5.38477	0.568551	36.75	0.0274219	0.00455794	36.75	-39.5526	-53.0956	36.75	-46.0851	-42.1452	12.25	-3.64955	-3.19682	36.75	-10.4037	-11.8447	12.25	-3.7094	-3.55846	36.75	-13.4386	-16.634
12.5	27.5855	5.09193	37.5	0.266336	0.0141864	12.5	5.4259	0.59697	37.5	0.0217626	0.0065161	37.5	-40.3925	-51.5162	37.5	-47.942	-39.8953	12.5	-3.68106	-3.30786	37.5	-10.4239	-12.2833	12.5	-3.78227	-3.70655	37.5	-13.9222	-17.058
12.75	25.953	5.06908	38.25	0.246804	0.0171471	12.75	5.74077	0.655716	38.25	0.0214007	0.00752262	38.25	-40.4593	-49.4125	38.25	-48.5556	-39.5108	12.75	-3.72077	-3.44101	38.25	-10.438	-11.715	12.75	-3.98751	-3.96507	38.25	-14.5483	-16.5428
13	26.4815	6.86193	39	0.266308	0.0179069	13	6.70046	0.804527	39	0.0272494	0.0104827	39	-39.9575	-51.3481	39	-48.2222	-37.6516	13	-3.86495	-3.64582	39	-10.8616	-11.2502	13	-4.3245	-4.28837	39	-15.4688	-16.2574
13.25	27.0955	8.73946	39.75	0.287703	0.0242225	13.25	7.03391	0.875057	39.75	0.0285657	0.00870126	39.75	-39.4909	-51.2001	39.75	-48.1544	-40.73	13.25	-4.10513	-3.84582	39.75	-11.5229	-10.9393	13.25	-4.64047	-4.51797	39.75	-16.6092	-15.0909
13.5	27.8944	10.564	40.5	0.306791	0.0241631	13.5	7.20653	0.941003	40.5	0.0275245	0.00753002	40.5	-39.1879	-53.1601	40.5	-48.8433	-42.8264	13.5	-4.36766	-4.00979	40.5	-12.3256	-11.2793	13.5	-4.76629	-4.55863	40.5	-17.1719	-14.762
13.75	27.2654	10.5541	41.25	0.298236	0.020843	13.75	6.62764	0.900506	41.25	0.0203023	0.00516826	41.25	-39.2563	-54.9716	41.25	-50.329	-44.8615	13.75	-4.57389	-4.11951	41.25	-12.9346	-11.9506	13.75	-4.74762	-4.49632	41.25	-17.509	-14.5757
14	25.5696	10.5418	42	0.280492	0.0194472	14	6.79097	0.99306	42	0.0216916	0.00466624	42	-39.2254	-55.3427	42	-50.0613	-46.8495	14	-4.78691	-4.25748	42	-13.5482	-12.2346	14	-4.78635	-4.50091	42	-17.5518	-14.8712
14.25	23.854	10.3528	42.75	0.254411	0.0209432	14.25	7.16483	1.1163	42.75	0.023591	0.00912076	42.75	-39.4358	-54.5221	42.75	-49.7095	-44.2711	14.25	-4.98336	-4.44664	42.75	-14.0451	-12.4946	14.25	-4.9624	-4.65391	42.75	-18.2021	-15.816
14.5	23.3184	11.0522	43.5	0.268871	0.0334465	14.5	8.32169	1.37386	43.5	0.0328887	0.0112666	43.5	-38.7906	-50.8592	43.5	-48.3819	-43.8373	14.5	-5.18271	-4.71425	43.5	-14.6425	-13.1758	14.5	-5.28279	-4.94928	43.5	-18.884	-17.2121
14.75	23.1731	11.6818	44.25	0.297295	0.044291	14.75	8.92222	1.56346	44.25	0.0346498	0.0127181	44.25	-37.9207	-49.1992	44.25	-48.5176	-42.3742	14.75	-5.39734	-5.01578	44.25	-15.2681	-13.9195	14.75	-5.65905	-5.32813	44.25	-19.8961	-19.0891
15	22.8718	12.8328	45	0.309844	0.061681	15	9.36801	1.73471	45	0.0384958	0.0135178	45	-37.3914	-46.4636	45	-47.8237	-42.9863	15	-5.66869	-5.37959	45	-16.1649	-15.1822	15	-6.04445	-5.73618	45	-20.8048	-20.5431
15.25	21.9144	13.936	45.75	0.340635	0.0868604	15.25	9.50322	1.89903	45.75	0.0384638	0.0165383	45.75	-36.2353	-44.4649	45.75	-47.9482	-42.1017	15.25	-5.96641	-5.73722	45.75	-17.2144	-16.0133	15.25	-6.33645	-6.05196	45.75	-21.676	-21.6301
15.5	20.096	14.7614	46.5	0.342011	0.10864	15.5	9.87694	2.09502	46.5	0.0427616	0.0215525	46.5	-35.4213	-42.9158	46.5	-47.3335	-39.7152	15.5	-6.24907	-6.09863	46.5	-18.2412	-17.0654	15.5	-6.52781	-6.26481	46.5	-22.1958	-22.469
15.75	18.2207	15.135	47.25	0.342392	0.126744	15.75	10.3991	2.39996	47.25	0.0485012	0.0197049	47.25	-34.5502	-41.5411	47.25	-46.6357	-41.7621	15.75	-6.51746	-6.38943	47.25	-19.1845	-17.8608	15.75	-6.68821	-6.38835	47.25	-22.6987	-23.1043
16	16.3312	14.8056	48	0.280766	0.126095	16	10.2424	2.53391	48	0.0457553	0.0193367	48	-35.4795	-41.3934	48	-47.0575	-42.4154	16	-6.75024	-6.64063	48	-19.7982	-18.5926	16	-6.866	-6.5445	48	-23.2064	-23.6543
16.25	15.5359	14.3342	48.75	0.231767	0.115051	16.25	9.86248	2.61372	48.75	0.0402069	0.01755	48.75	-36.6278	-41.974	48.75	-48.0137	-43.4945	16.25	-6.99041	-6.87726	48.75	-20.412	-19.2641	16.25	-7.12604	-6.78459	48.75	-24.0635	-24.4293
16.5	14.717	13.5247	49.5	0.224858	0.102006	16.5	9.15275	2.55462	49.5	0.0324547	0.0185577	49.5	-36.3729	-42.5267	49.5	-49.0729	-42.794	16.5	-7.25424	-7.17087	49.5	-21.0336	-20.1374	16.5	-7.44314	-7.13524	49.5	-25.0293	-25.5205
16.75	13.9539	13.0362	50.25	0.228962	0.0957627	16.75	8.86578	2.6009	50.25	0.0277756	0.0181691	50.25	-35.7276	-42.6943	50.25	-50.1094	-43.1227	16.75	-7.57669	-7.54219	50.25	-21.9583	-21.2414	16.75	-7.86442	-7.59525	50.25	-26.1906	-26.8708
17	12.6708	12.583	51	0.221621	0.0976521	17	8.50092	2.61587	51	0.0250359	0.0218089	51	-35.2164	-42.2168	51	-50.6866	-41.7363	17	-7.96493	-7.9952	51	-23.1481	-22.5438	17	-8.28085	-8.09919	51	-27.4929	-28.406
17.25	11.461	12.0545	51.75	0.203837	0.102346	17.25	8.03623	2.56235	51.75	0.0194275	0.0240449	51.75	-34.9878	-41.4098	51.75	-52.6532	-40.6666	17.25	-8.36798	-8.45412	51.75	-24.3526	-23.8605	17.25	-8.62371	-8.56103	51.75	-28.4365	-29.6906
17.5	10.438	11.1379	52.5	0.177764	0.0989048	17.5	7.19532	2.343	52.5	0.017576	0.0239046	52.5	-35.4762	-41.0156	52.5	-52.4135	-39.9198	17.5	-8.75354	-8.90878	52.5	-25.4019	-25.1894	17.5	-8.83196	-8.90666	52.5	-29.5563	-30.6299
17.75	9.61083	10.23	53.25	0.174188	0.0921834	17.75	6.50771	2.15325	53.25	0.0134892	0.0213875	53.25	-34.9421	-40.9266	53.25	-54.0497	-40.1167	17.75	-9.12529	-9.30816	53.25	-26.3463	-26.4786	17.75	-9.01586	-9.16836	53.25	-30.4953	-31.1755
18	9.10495	9.43153	54	0.150373	0.0765086	18	5.86928	2.00704	54	0.0154627	0.019951	54	-35.674	-41.9954	54	-52.0499	-40.068	18	-9.47184	-9.70544	54	-27.2415	-27.6775	18	-9.26811	-9.45607	54	-31.7038	-31.9153
18.25	8.45303	8.77852	54.75	0.155641	0.0591423	18.25	5.44202	1.93231	54.75	0.0183707	0.0196278	54.75	-34.7132	-43.732	54.75	-50.294	-39.8872	18.25	-9.86997	-10.1077	54.75	-28.1159	-28.8504	18.25	-9.64811	-9.86224	54.75	-32.8328	-33.0589
18.5	7.88188	8.10415	55.5	0.130887	0.0503529	18.5	4.98373	1.80905	55.5	0.0250068	0.0183806	55.5	-35.7375	-44.1844	55.5	-46.1387	-39.892	18.5	-10.3275	-10.5402	55.5	-29.1793	-29.9755	18.5	-10.1316	-10.3651	55.5	-34.2452	-34.6554
18.75	7.12078	7.48031	56.25	0.128057	0.0451855	18.75	4.60972	1.71738	56.25	0.0251466	0.0168325	56.25	-35.0351	-44.4325	56.25	-45.4018	-40.17	18.75	-10.8407	-11.0069	56.25	-30.4198	-31.3583	18.75	-10.6883	-10.9042	56.25	-35.9995	-36.2852
19	6.51306	6.91827	57	0.110075	0.0416009	19	4.25999	1.62162	57	0.0224577	0.0165588	57	-35.4876	-44.6325	57	-45.7097	-39.8093	19	-11.3896	-11.4635	57	-31.7211	-32.4149	19	-11.238	-11.3973	57	-37.751	-37.9218
19.25	6.12339	6.43492	57.75	0.0972969	0.0329215	19.25	3.86335	1.492	57.75	0.0217005	0.0157243	57.75	-36.4245	-45.9191	57.75	-45.0713	-39.5081	19.25	-11.895	-11.939	57.75	-33.236	-33.7162	19.25	-11.6868	-11.8637	57.75	-39.0956	-39.1437
19.5	5.93414	5.85549	58.5	0.0717773	0.0221392	19.5	3.35746	1.25953	58.5	0.0241079	0.0174304	58.5	-38.7036	-49.7006	58.5	-42.8695	-37.1861	19.5	-12.3355	-12.4339	58.5	-34.4602	-34.5593	19.5	-12.0179	-12.3072	58.5	-40.0407	-40.2796
19.75	5.78203	5.17874	59.25	0.0481549	0.0221769	19.75	2.81374	1.02103	59.25	0.0249864	0.0150064	59.25	-41.906	-48.5951	59.25	-40.9509	-37.0282	19.75	-12.7376	-12.9593	59.25	-35.6891	-35.5233	19.75	-12.3483	-12.7853	59.25	-40.9704	-41.2226
20	5.42014	4.492	60	0.0371062	0.0184649	20	2.30215	0.793247	60	0.0228602	0.014132	60	-43.7183	-48.8436	60	-39.9847	-35.3841	20	-13.114	-13.5148	60	-36.3902	-36.0536	20	-12.7954	-13.3849	60	-42.2906	-42.8311
20.25	5.06717	3.79332	60.75	0.0385512	0.024874	20.25	1.83609	0.600162	60.75	0.0201055	0.0128967	60.75	-42.9146	-43.882	60.75	-39.0643	-36.4813	20.25	-13.5766	-14.088	60.75	-37.5774	-36.3122	20.25	-13.3663	-14.0945	60.75	-43.7167	-44.5488
20.5	4.67066	3.1613	61.5	0.0408738	0.026043	20.5	1.40028	0.425607	61.5	0.0172535	0.01292	61.5	-41.6204	-41.9453	61.5	-38.0202	-34.1416	20.5	-14.0328	-14.6906	61.5	-38.8492	-37.978	20.5	-13.9715	-14.8955	61.5	-45.5219	-46.7826
20.75	4.21905	2.4945	62.25	0.04601	0.0244264	20.75	1.00852	0.295136	62.25	0.0142618	0.0113447	62.25	-39.3473		62.25	-36.7555		20.75	-14.5738	-15.3002	62.25	-40.1118	-38.1198	20.75	-14.594	-15.7538	62.25	-46.899	-49.2077
21	3.72428	1.86384	63	0.0361714	0.0198236	21	0.683381	0.205439	63	0.00955636	0.00640779	63	-40.2958		63	-37.7759		21	-15.0668	-15.8394	63	-41.3986	-39.0685	21	-15.225	-16.6628	63	-48.4119	-51.1056
21.25	3.20476	1.32399	63.75	0.0244411	0.013569	21.25	0.450045	0.158265	63.75	0.00846955	0.00644396	63.75	-46.4116		63.75	-38.1133		21.25	-15.5423	-16.2972	63.75	-42.6096	-38.066	21.25	-15.8846	-17.5828	63.75	-49.6809	-52.3592
21.5	2.65495	0.948693	64.5	0.0219531	0.0116677	21.5	0.297234	0.136695	64.5	0.0061534	0.00504808	64.5	-50.2031		64.5	-40.8612		21.5	-15.9484	-16.6749	64.5	-43.625	-39.0194	21.5	-16.5702	-18.369	64.5	-50.7975	-52.3023
21.75	2.08812	0.709661	65.25	0.0186989	0.00858913	21.75	0.221247	0.130453	65.25	0.00570954	0.00727591	65.25	-59.3554		65.25			21.75	-16.3308	-16.9832	65.25	-44.8005		21.75	-17.297	-19.073	65.25	-51.4599	-52.3713
22	1.66973	0.54449	66	0.0273078	0.00851381	22	0.170966	0.121944	66	0.00469702	0.00602251	66			66			22	-16.7314	-17.2509	66	-45.0924		22	-18.0748	-19.7056	66	-52.9084	-52.791
22.25	1.3835	0.402972	66.75	0.0219155	0.0166396	22.25	0.138103	0.112495	66.75	0.00494939	0.0064489	66.75			66.75			22.25	-17.1188	-17.3887	66.75	-46.9293		22.25	-18.8771	-20.37	66.75	-53.67	-52.6406
22.5	1.07693	0.312975	67.5	0.0249693	0.0199021	22.5	0.110189	0.102754	67.5	0.00697565	0.00586821	67.5			67.5			22.5	-17.4559	-17.4764	67.5	-48.2483		22.5	-19.8786	-21.0675	67.5	-56.0002	-52.7986
22.75	0.749167	0.263665	68.25	0.0227116	0.0178703	22.75	0.101577	0.0920107	68.25	0.00784408	0.00416622	68.25			68.25			22.75	-17.6839	-17.5933	68.25	-50.5596		22.75	-20.9205	-21.8437	68.25	-56.2587	-51.5189
23	0.523392	0.255732	69	0.0216605	0.0123006	23	0.107009	0.0779895	69	0.00874436	0.00639105	69			69			23	-17.8289	-17.8298	69	-50.7693		23	-21.9545	-22.6212	69	-59.2278
23.25	0.454691	0.242477	69.75	0.0209209	0.0100689	23.25	0.120108	0.0646981	69.75	0.00647704	0.00677261	69.75			69.75			23.25	-17.9719	-18.1594	69.75	-51.2058		23.25	-22.6929	-23.255	69.75	-60.6668
23.5	0.432264	0.2173	70.5	0.0285049	0.0155663	23.5	0.123391	0.0541177	70.5	0.00417202	0.00896474	70.5			70.5			23.5	-18.172	-18.5375	70.5	-51.7558		23.5	-23.2499	-23.7627	70.5	-63.3707
23.75	0.401139	0.18634	71.25	0.0256691	0.0168441	23.75	0.128094	0.0489635	71.25	0.00324514	0.00691581	71.25			71.25			23.75	-18.3871	-18.9109	71.25	-52.7548		23.75	-23.6422	-24.0807	71.25	-64.2692
24	0.348814	0.140195	72	0.0239887	0.0240611	24	0.120288	0.0418054	72	0.00424755	0.0044288	72			72			24	-18.5786	-19.2872	72	-54.3132		24	-23.9674	-24.4472	72	-64.6617
24.25	0.288621	0.107444	72.75	0.0186735	0.0183314	24.25	0.109179	0.0357057	72.75	0.00370697	0.0030118	72.75			72.75			24.25	-18.7448	-19.6308	72.75	-56.3409		24.25	-24.1839	-24.7239	72.75	-63.2244
24.5	0.214012	0.0721459	73.5	0.0201642	0.0168712	24.5	0.0841061	0.0286479	73.5	0.00304857	0.00236414	73.5			73.5			24.5	-18.8848	-19.9701	73.5	-59.5621		24.5	-24.2824	-25.0483	73.5	-61.6537
24.75	0.138606	0.0514464	74.25	0.0179107	0.0122585	24.75	0.0587338	0.0200024	74.25	0.00293979	0.00375601	74.25			74.25			24.75	-18.9511	-20.4435	74.25	-61.3521		24.75	-24.3269	-25.3494	74.25	-58.9811
25	0.0744806	0.0350732	75	0.0108987	0.010078	25	0.0344921	0.0152286	75	0.00644095	0.00452428	75			75			25	-18.4501	-20.8683	75	-62.5888		25	-24.2909	-25.9569	75	-56.4776
