# Supplementary material for: The origin of mechanical harmonic distortion within the organ of Corti in living gerbil cochleae
Source: Commun Biol. 2021 Aug 25;4:1008. doi: 10.1038/s42003-021-02540-0 (PMC8387486; doi:10.1038/s42003-021-02540-0)
Supplement: Supplementary file 5 — Supplementary Data 4 [file 42003_2021_2540_MOESM5_ESM.xlsx]

## Sheet: Sheet1
	Fig. 4a RL					Fig. 4b BM					Fig. 4c						Fig. 4d			Fig. 4e 2f0				Fig. 4f 3f0				Fig. 4g f0
	at 1/2BF		at BF			at 1/2BF		at BF			RL			BM			BM- RL difference			phase difference				phase difference				phase difference
Gerbil	f0 delay (μs)	2f0 delay (μs)	f0 delay (μs)	2f0 delay (μs)	3f0 delay (μs)	f0 delay (μs)	2f0 delay (μs)	f0 delay (μs)	2f0 delay (μs)	3f0 delay (μs)	f0 delay (μs)	2f0 delay (μs)	3f0 delay (μs)	f0 delay (μs)	2f0 delay (μs)	3f0 delay (μs)	f0 (μs)	2f0 (μs)	3f0 (μs)	Frequency (2BF)	mean (rad)	mean-SE (rad)	mean+SE (rad)	Frequency 3BF)	mean (rad)	mean-SE (rad)	mean+SE (rad)	Frequency (BF)	mean (rad)	mean-SE (rad)	mean+SE (rad)
Mean	58.4	175	196.5	181.3	192.6	49	190.3	181.5	196.9	198.3	196.5	181.3	192.6	181.5	196.9	198.3	-15.2	15.4	5.8	0.258621	3.47266	1.12289	2.29778	0.258621	1.50645	1.40244	1.45444	0.258621	-0.660669	-0.870442	-0.765556
SE	8.66464	25.3615	11.2183	10.1937	7.12616	5.82332	23.2838	9.06673	11.5542	6.40148	11.2183	10.1937	7.12616	9.06673	11.5542	6.40148	4.75815	4.33641	2.37487	0.269397	2.28878	1.20867	1.74872	0.269397	1.3798	0.732331	1.05606	0.269397	-0.698395	-0.919255	-0.808825
n	10	10	10	10	10	10	10	10	10	10	10	10	10	10	10	10	10	10	10	0.280172	2.29419	1.24121	1.7677	0.280172	0.912386	0.329515	0.620951	0.280172	-0.769613	-0.937665	-0.853639
																				0.290948	2.10931	1.09557	1.60244	0.290948	0.742229	0.10249	0.422359	0.290948	-0.815991	-0.958176	-0.887083
																				0.301724	2.05531	1.07245	1.56388	0.301724	0.817107	0.1253	0.471204	0.301724	-0.83225	-0.974028	-0.903139
																				0.3125	1.85953	0.740843	1.30019	0.3125	0.790191	0.015899	0.403045	0.3125	-0.844428	-0.9871	-0.915764
																				0.323276	1.83883	0.617626	1.22823	0.323276	0.721308	-0.158274	0.281517	0.323276	-0.8318	-0.977034	-0.904417
																				0.334052	1.6137	0.577558	1.09563	0.334052	0.860746	0.103597	0.482172	0.334052	-0.790526	-0.948057	-0.869292
																				0.344828	1.5174	0.764622	1.14101	0.344828	0.810641	0.122619	0.46663	0.344828	-0.767452	-0.920714	-0.844083
																				0.355603	1.35752	0.656212	1.00687	0.355603	0.835082	0.136277	0.485679	0.355603	-0.734011	-0.894239	-0.814125
																				0.366379	1.15574	0.409977	0.78286	0.366379	1.05892	0.460134	0.759528	0.366379	-0.69662	-0.868658	-0.782639
																				0.377155	1.05778	0.271753	0.664769	0.377155	0.937241	0.427312	0.682276	0.377155	-0.690356	-0.859644	-0.775
																				0.387931	0.928867	0.261033	0.59495	0.387931	0.808221	0.227364	0.517792	0.387931	-0.689983	-0.847017	-0.7685
																				0.398707	0.718182	0.195659	0.45692	0.398707	0.831657	0.0804689	0.456063	0.398707	-0.706522	-0.834617	-0.770569
																				0.409483	0.615454	0.184178	0.399816	0.409483	0.815512	0.0722658	0.443889	0.409483	-0.700774	-0.827282	-0.764028
																				0.420259	0.547665	0.0250016	0.286333	0.420259	0.548403	-0.11932	0.214542	0.420259	-0.69013	-0.816954	-0.753542
																				0.431034	0.589849	-0.0352655	0.277292	0.431034	0.0303986	-0.337971	-0.153786	0.431034	-0.671979	-0.792299	-0.732139
																				0.44181	0.542629	-0.109734	0.216448	0.443966	-0.119659	-0.5492	-0.33443	0.443966	-0.634433	-0.757178	-0.695806
																				0.452586	0.373167	-0.158271	0.107448	0.452586	-0.17857	-0.928112	-0.553341	0.452586	-0.600725	-0.725941	-0.663333
																				0.463362	0.187506	-0.141176	0.0231649	0.465517	-0.431088	-1.31495	-0.873017	0.465517	-0.579473	-0.716527	-0.648
																				0.474138	0.208286	-0.0639731	0.0721562	0.474138	-0.300974	-1.26983	-0.785402	0.474138	-0.542605	-0.709895	-0.62625
																				0.484914	0.289231	0.0452273	0.167229	0.487069	-0.405683	-1.21865	-0.812166	0.487069	-0.522067	-0.704377	-0.613222
																				0.49569	0.569699	0.183586	0.376642	0.49569	-0.566339	-1.29811	-0.932226	0.49569	-0.519143	-0.69719	-0.608167
																				0.506466	0.949953	0.272781	0.611367	0.508621	-0.373873	-1.08202	-0.727948	0.508621	-0.51248	-0.680854	-0.596667
																				0.517241	1.19264	0.306191	0.749417	0.517241	-0.474553	-1.24682	-0.860689	0.517241	-0.520257	-0.666826	-0.593542
																				0.528017	1.41557	0.647245	1.03141	0.530172	-0.522576	-1.32818	-0.925377	0.530172	-0.524844	-0.645839	-0.585341
																				0.538793	1.57601	0.768446	1.17223	0.538793	-0.647116	-1.34503	-0.996073	0.538793	-0.503754	-0.630357	-0.567056
																				0.549569	1.6293	0.684314	1.15681	0.551724	-0.972738	-1.56818	-1.27046	0.551724	-0.493983	-0.608045	-0.551014
																				0.560345	1.15699	0.235226	0.696107	0.560345	-1.16733	-1.63046	-1.3989	0.560345	-0.492115	-0.59638	-0.544248
																				0.571121	0.355714	-0.431702	-0.0379941	0.573276	-1.28893	-1.80763	-1.54828	0.573276	-0.48998	-0.591571	-0.540775
																				0.581897	-0.61259	-1.20674	-0.909662	0.581897	-1.6053	-2.11603	-1.86067	0.581897	-0.498007	-0.591993	-0.545
																				0.592672	-1.24427	-1.8353	-1.53978	0.594828	-1.53254	-2.18948	-1.86101	0.594828	-0.515661	-0.603367	-0.559514
																				0.603448	-1.62941	-2.21358	-1.92149	0.603448	-1.45346	-2.20173	-1.82759	0.603448	-0.513552	-0.604735	-0.559144
																				0.614224	-1.72323	-2.26362	-1.99343	0.616379	-1.30879	-2.05258	-1.68069	0.616379	-0.50473	-0.608429	-0.55658
																				0.625	-1.63772	-2.16554	-1.90163	0.625	-1.09169	-1.92206	-1.50688	0.625	-0.486158	-0.597361	-0.541759
																				0.635776	-1.60843	-2.12098	-1.86471	0.637931	-1.23957	-2.13403	-1.6868	0.637931	-0.466821	-0.587299	-0.52706
																				0.646552	-1.60795	-2.0958	-1.85188	0.646552	-1.2334	-2.11112	-1.67226	0.646552	-0.448994	-0.557187	-0.50309
																				0.657328	-1.92104	-2.31859	-2.11981	0.659483	-1.18073	-2.12021	-1.65047	0.659483	-0.43911	-0.526284	-0.482697
																				0.668103	-2.03865	-2.40282	-2.22074	0.668103	-1.20715	-2.09669	-1.65192	0.668103	-0.43456	-0.505162	-0.469861
																				0.678879	-2.16113	-2.65897	-2.41005	0.681034	-1.25545	-2.00538	-1.63041	0.681034	-0.414777	-0.476959	-0.445868
																				0.689655	-2.13005	-2.62176	-2.3759	0.689655	-1.29905	-2.15088	-1.72496	0.689655	-0.396007	-0.452326	-0.424167
																				0.700431	-2.09492	-2.5521	-2.32351	0.702586	-1.51382	-2.1867	-1.85026	0.702586	-0.374964	-0.428323	-0.401644
																				0.711207	-2.13567	-2.57958	-2.35762	0.711207	-1.57383	-2.22222	-1.89803	0.711207	-0.343493	-0.395952	-0.369722
																				0.721983	-2.15371	-2.57008	-2.3619	0.724138	-1.59245	-2.22778	-1.91011	0.724138	-0.31901	-0.373467	-0.346238
																				0.732759	-2.08089	-2.49913	-2.29001	0.732759	-1.76129	-2.35273	-2.05701	0.732759	-0.288631	-0.359008	-0.323819
																				0.743534	-2.09478	-2.49341	-2.29409	0.74569	-1.84856	-2.49301	-2.17078	0.74569	-0.240836	-0.34083	-0.290833
																				0.75431	-2.11527	-2.51834	-2.31681	0.75431	-2.03419	-2.5957	-2.31494	0.75431	-0.210632	-0.331961	-0.271296
																				0.765086	-2.26552	-2.69066	-2.47809	0.767241	-2.10674	-2.67369	-2.39022	0.767241	-0.1739	-0.311725	-0.242812
																				0.775862	-2.33447	-2.77153	-2.553	0.775862	-2.14198	-2.71547	-2.42872	0.775862	-0.159877	-0.299012	-0.229444
																				0.786638	-2.44983	-2.89409	-2.67196	0.788793	-2.23697	-2.73551	-2.48624	0.788793	-0.163203	-0.289216	-0.226209
																				0.797414	-2.45225	-2.93102	-2.69163	0.797414	-2.34368	-2.81918	-2.58143	0.797414	-0.161095	-0.280757	-0.220926
																				0.80819	-2.39703	-2.91838	-2.65771	0.810345	-2.40612	-2.83635	-2.62124	0.810345	-0.152706	-0.257849	-0.205278
																				0.818966	-2.35526	-2.87655	-2.6159	0.818966	-2.50201	-2.94414	-2.72307	0.818966	-0.135101	-0.234459	-0.18478
																				0.829741	-2.32965	-2.83816	-2.58391	0.831897	-2.56754	-3.02208	-2.79481	0.831897	-0.110736	-0.203917	-0.157326
																				0.840517	-2.28929	-2.8305	-2.5599	0.840517	-2.53876	-3.05036	-2.79456	0.840517	-0.0781061	-0.160505	-0.119306
																				0.851293	-2.33773	-2.95269	-2.64521	0.853448	-2.6148	-3.05691	-2.83586	0.853448	-0.0406745	-0.124268	-0.0824711
																				0.862069	-2.29715	-3.02174	-2.65944	0.862069	-2.44133	-2.86232	-2.65183	0.862069	0.00644746	-0.0956604	-0.0446065
																				0.872845	-2.43493	-3.12653	-2.78073	0.875	-2.39306	-2.82657	-2.60981	0.875	0.0518293	-0.0686001	-0.00838542
																				0.883621	-2.52288	-3.22122	-2.87205	0.883621	-2.49926	-2.92558	-2.71242	0.883621	0.081011	-0.0523999	0.0143056
																				0.894397	-2.679	-3.2667	-2.97285	0.896552	-2.52393	-2.97795	-2.75094	0.896552	0.0853576	-0.0500567	0.0176505
																				0.905172	-2.71293	-3.33457	-3.02375	0.905172	-2.64878	-3.14302	-2.8959	0.905172	0.0914286	-0.0494841	0.0209722
																				0.915948	-2.68616	-3.26693	-2.97655	0.918103	-2.65159	-3.29596	-2.97377	0.918103	0.0877975	-0.0652975	0.01125
																				0.926724	-2.57671	-3.16336	-2.87003	0.926724	-2.66325	-3.37998	-3.02161	0.926724	0.0880556	-0.08	0.00402778
																				0.9375	-2.50763	-3.11216	-2.8099	0.939655	-2.75402	-3.46417	-3.10909	0.939655	0.102608	-0.0706293	0.0159896
																				0.948276	-2.48157	-3.19454	-2.83806	0.948276	-2.74199	-3.45681	-3.0994	0.948276	0.113762	-0.0623272	0.0257176
																				0.959052	-2.4492	-3.30341	-2.8763	0.961207	-2.70181	-3.37059	-3.0362	0.961207	0.150062	-0.0228743	0.0635937
																				0.969828	-2.57839	-3.36244	-2.97042	0.969828	-2.69323	-3.35305	-3.02314	0.969828	0.187738	0.0208732	0.104306
																				0.980603	-2.77211	-3.44497	-3.10854	0.982759	-2.67829	-3.33477	-3.00653	0.982759	0.223511	0.0615352	0.142523
																				0.991379	-2.98411	-3.64894	-3.31653	0.991379	-2.63324	-3.31515	-2.97419	0.991379	0.266858	0.0965445	0.181701
																				1.00216	-2.95767	-3.61233	-3.285	1.00431	-2.58726	-3.29238	-2.93982	1.00431	0.293036	0.120367	0.206701
																				1.01293	-2.98673	-3.55277	-3.26975	1.01293	-2.60145	-3.32207	-2.96176	1.01293	0.305297	0.120443	0.21287
																				1.02371	-2.91359	-3.50654	-3.21007	1.02586	-2.62703	-3.3142	-2.97062	1.02586	0.309839	0.114918	0.212378
																				1.03448	-3.05646	-3.60154	-3.329	1.03448	-2.72227	-3.40784	-3.06506	1.03448	0.30756	0.103135	0.205347
																				1.04526	-3.05362	-3.59652	-3.32507	1.04741	-2.80218	-3.46411	-3.13315	1.04741	0.300648	0.0922683	0.196458
																				1.05603	-3.12756	-3.65154	-3.38955	1.05603	-2.81067	-3.48822	-3.14944	1.05603	0.301387	0.0839836	0.192685
																				1.06681	-3.15708	-3.66271	-3.4099	1.06897	-2.78568	-3.47564	-3.13066	1.06897	0.312934	0.0807465	0.19684
																				1.07759	-3.17432	-3.80374	-3.48903	1.07759	-2.7317	-3.39769	-3.0647	1.07759	0.329999	0.0715754	0.200787
																				1.08836	-3.06481	-3.91669	-3.49075	1.09052	-2.68647	-3.41541	-3.05094	1.09052	0.367044	0.0850164	0.22603
																				1.09914	-2.97789	-4.07678	-3.52733	1.09914	-2.66396	-3.4762	-3.07008	1.09914	0.395202	0.0970207	0.246111
																				1.10991	-3.02709	-4.18162	-3.60435	1.11207	-2.59386	-3.46811	-3.03098	1.11207	0.426102	0.118968	0.272535
																				1.12069	-3.22915	-4.29357	-3.76136	1.12069	-2.56184	-3.48131	-3.02157	1.12069	0.459524	0.146772	0.303148
																				1.13147	-3.64587	-4.50393	-4.0749	1.13362	-2.52534	-3.36421	-2.94477	1.13362	0.473863	0.165026	0.319444
																				1.14224	-3.75483	-4.65285	-4.20384	1.14224	-2.51935	-3.28591	-2.90263	1.14224	0.496673	0.187494	0.342083
																				1.15302	-3.79812	-4.73038	-4.26425	1.15517	-2.57369	-3.24946	-2.91158	1.15517	0.51496	0.208813	0.361887
																				1.16379	-3.70424	-4.76617	-4.23521	1.16379	-2.56886	-3.20948	-2.88917	1.16379	0.524427	0.220642	0.372535
																				1.17457	-3.96682	-5.05387	-4.51035	1.17672	-2.65149	-3.30527	-2.97838	1.17672	0.545212	0.240714	0.392963
																				1.18534	-4.41347	-5.4668	-4.94014	1.18534	-2.69376	-3.42339	-3.05857	1.18534	0.571456	0.260951	0.416204
																				1.19612	-4.44079	-5.64548	-5.04314	1.19828	-2.74002	-3.50732	-3.12367	1.19828	0.609159	0.286987	0.448073
																				1.2069	-4.39266	-5.66845	-5.03056	1.2069	-2.76054	-3.54688	-3.15371	1.2069	0.660087	0.314357	0.487222
